# Supplementary material for: Land use gradients drive spatial variation in Lassa fever host communities in the Eastern Province of Sierra Leone
Source: J Anim Ecol. 2025 Nov 21;95(2):296–312. doi: 10.1111/1365-2656.70187 (PMC12868399; doi:10.1111/1365-2656.70187)
Supplement: Supplementary file 1 — Table S1: Model comparison for the Bayesian spatial latent factor multi‐species occupancy model. Models are ordered by WAIC. ELPD, expected log pointwise predictive density, pD, the effective number of parameters, WAIC, widely applicable information criterion. Table S2: Sampling of rodents for LASV. Figure S1: Trap locations and number of trap nights in (A) Baiama, (B) Lalehun, (C) Lambayama and (D) Seilama. Each cell represents a 49 m2 area. The colour of cells relates to the trapping effort within that area in number of trap nights. The facets relate to the land use type of the trapping site. Images obtained from Google maps, copyright 2023 CNES/Airbus, Maxar Technologies. Figure S2: Schematic diagram of conversion from trap locations to grids. (A) Individual traps were placed in a grid structure in a pre‐specified location. While attempts were made to keep trap locations over repeated visits individual traps were often placed in slightly different locations. This is shown in the schematic using different colours to represent different visits. (B) To harmonise the locations of traps to coordinates that could be used in the spatial occupancy model we aligned a regular grid with grid cell sizes of 49 m2 over the trapping area and assigned individuals traps to these cells. (C) The number of traps and therefore the number of trapnights within each grid cell was aggregated for each visit. The number of trap nights informed the detection component of the species occupancy model. Detection histories were produced for each grid cell that was sampled for each species. Grid cells were assigned a 1 if any trap within the grid cell detected the species and 0 otherwise. Figure S3: (A) Species accumulation curves by village site. (B) Species accumulation curves by village site stratified by land use type. The x‐axis represents the number of unique 49 m2 grid cells (sites) accumulated, not individual trap nights. Figure S4: Conceptual model used to identify potential causal path [file JANE-95-296-s001.zip]

Archive with 5 entries (5 files):
- jane70187-sup-0001-TableS2@supplementary_table_2A.csv
- jane70187-sup-0002-TableS2@supplementary_table_2B.csv
- jane70187-sup-0003-TableS1-S2-FigureS1-S8@Supporting_Information.docx
- jane70187-sup-0004-Supinfo1@Supporting_Information_1.pdf
- jane70187-sup-0005-Supinfo2@Supporting_Information_2.pdf
