# Supplementary material for: Land use gradients drive spatial variation in Lassa fever host communities in the Eastern Province of Sierra Leone
Source: J Anim Ecol. 2025 Nov 21;95(2):296–312. doi: 10.1111/1365-2656.70187 (PMC12868399; doi:10.1111/1365-2656.70187)
Supplement: Supplementary file 1 — Table S1: Model comparison for the Bayesian spatial latent factor multi‐species occupancy model. Models are ordered by WAIC. ELPD, expected log pointwise predictive density, pD, the effective number of parameters, WAIC, widely applicable information criterion. Table S2: Sampling of rodents for LASV. Figure S1: Trap locations and number of trap nights in (A) Baiama, (B) Lalehun, (C) Lambayama and (D) Seilama. Each cell represents a 49 m2 area. The colour of cells relates to the trapping effort within that area in number of trap nights. The facets relate to the land use type of the trapping site. Images obtained from Google maps, copyright 2023 CNES/Airbus, Maxar Technologies. Figure S2: Schematic diagram of conversion from trap locations to grids. (A) Individual traps were placed in a grid structure in a pre‐specified location. While attempts were made to keep trap locations over repeated visits individual traps were often placed in slightly different locations. This is shown in the schematic using different colours to represent different visits. (B) To harmonise the locations of traps to coordinates that could be used in the spatial occupancy model we aligned a regular grid with grid cell sizes of 49 m2 over the trapping area and assigned individuals traps to these cells. (C) The number of traps and therefore the number of trapnights within each grid cell was aggregated for each visit. The number of trap nights informed the detection component of the species occupancy model. Detection histories were produced for each grid cell that was sampled for each species. Grid cells were assigned a 1 if any trap within the grid cell detected the species and 0 otherwise. Figure S3: (A) Species accumulation curves by village site. (B) Species accumulation curves by village site stratified by land use type. The x‐axis represents the number of unique 49 m2 grid cells (sites) accumulated, not individual trap nights. Figure S4: Conceptual model used to identify potential causal path [file JANE-95-296-s001.zip › jane70187-sup-0001-TableS2@supplementary_table_2A.csv]

host_species	host_genus	gadm_country	number_tested	number_positive	pathogen_species_ncbi	assay	full_text_id	doi	author	publication_year	title	publication_title
Hylomyscus pamfi	Hylomyscus	Nigeria	2	1	Mammarenavirus lassaense	PCR	ft_28	10.1186/s13071-018-2991-5	Olayemi, Ayodeji; Oyeyiola, Akinlabi; Obadare, Adeoba; Igbokwe, Joseph; Adesina, Adetunji Samuel; Onwe, Francis; Ukwaja, Kingsley Nnanna; Ajayi, Nnennaya Anthony; Rieger, Toni; Günther, Stephan; Fichet-Calvet, Elisabeth	2018	Widespread arenavirus occurrence and seroprevalence in small mammals, Nigeria.	Parasites & vectors
Hylomyscus pamfi	Hylomyscus	Nigeria	2	1	Mammarenavirus lassaense	PCR	ft_777	10.1038/srep25280	Olayemi, Ayodeji; Cadar, Daniel; Magassouba, N'Faly; Obadare, Adeoba; Kourouma, Fode; Oyeyiola, Akinlabi; Fasogbon, Samuel; Igbokwe, Joseph; Rieger, Toni; Bockholt, Sabrina; Jerome, Hanna; Schmidt-Chanasit, Jonas; Garigliany, Mutien; Lorenzen, Stephan; Igbahenah, Felix; Fichet, Jean-Nicolas; Ortsega, Daniel; Omilabu, Sunday; Guenther, Stephan; Fichet-Calvet, Elisabeth	2016	New Hosts of The Lassa Virus	SCIENTIFIC REPORTS
Hylomyscus pamfi	Hylomyscus	Nigeria	6	2	Mammarenavirus lassaense	PCR	ft_777	10.1038/srep25280	Olayemi, Ayodeji; Cadar, Daniel; Magassouba, N'Faly; Obadare, Adeoba; Kourouma, Fode; Oyeyiola, Akinlabi; Fasogbon, Samuel; Igbokwe, Joseph; Rieger, Toni; Bockholt, Sabrina; Jerome, Hanna; Schmidt-Chanasit, Jonas; Garigliany, Mutien; Lorenzen, Stephan; Igbahenah, Felix; Fichet, Jean-Nicolas; Ortsega, Daniel; Omilabu, Sunday; Guenther, Stephan; Fichet-Calvet, Elisabeth	2016	New Hosts of The Lassa Virus	SCIENTIFIC REPORTS
Hylomyscus pamfi	Hylomyscus	Nigeria	4	2	Mammarenavirus lassaense	PCR	ft_777	10.1038/srep25280	Olayemi, Ayodeji; Cadar, Daniel; Magassouba, N'Faly; Obadare, Adeoba; Kourouma, Fode; Oyeyiola, Akinlabi; Fasogbon, Samuel; Igbokwe, Joseph; Rieger, Toni; Bockholt, Sabrina; Jerome, Hanna; Schmidt-Chanasit, Jonas; Garigliany, Mutien; Lorenzen, Stephan; Igbahenah, Felix; Fichet, Jean-Nicolas; Ortsega, Daniel; Omilabu, Sunday; Guenther, Stephan; Fichet-Calvet, Elisabeth	2016	New Hosts of The Lassa Virus	SCIENTIFIC REPORTS
Mastomys erythroleucus	Mastomys	Nigeria	5	1	Mammarenavirus lassaense	PCR	ft_m_13	https://doi.org/10.1016/j.crpvbd.2025.100271	Oyeyiola, Akinlabi and Adesina, Adetunji Samuel and Obadare, Adeoba and Igbokwe, Joseph and Fasogbon, Samuel Ayobami and Abejegah, Chukwuyem and Akhilomen, Patience and Asogun, Danny and Tobin, Ekaete and Ayodeji, Olufemi and others	2025	Impact of seasonal change on virus-rodent dynamics in Nigeria’s Edo-Ondo hotspot for Lassa fever	Current Research in Parasitology & Vector-Borne Diseases
Mastomys erythroleucus	Mastomys	Nigeria	5	1	Mammarenavirus lassaense	PCR	ft_m_7	10.1089/vbz.2006.0614	Adesina, Adetunji Samuel and Oyeyiola, Akinlabi and Obadare, Adeoba and Igbokwe, Joseph and Abejegah, Chukwuyem and Akhilomen, Patience and Bangura, Umaru and Asogun, Danny and Tobin, Ekaete and Ayodeji, Olufemi and others	2023	Circulation of Lassa virus across the endemic Edo-Ondo axis, Nigeria, with cross-species transmission between multimammate mice	Vector borne and zoonotic diseases
Mastomys erythroleucus	Mastomys	Nigeria	29	1	Mammarenavirus lassaense	PCR	ft_777	10.1038/srep25280	Olayemi, Ayodeji; Cadar, Daniel; Magassouba, N'Faly; Obadare, Adeoba; Kourouma, Fode; Oyeyiola, Akinlabi; Fasogbon, Samuel; Igbokwe, Joseph; Rieger, Toni; Bockholt, Sabrina; Jerome, Hanna; Schmidt-Chanasit, Jonas; Garigliany, Mutien; Lorenzen, Stephan; Igbahenah, Felix; Fichet, Jean-Nicolas; Ortsega, Daniel; Omilabu, Sunday; Guenther, Stephan; Fichet-Calvet, Elisabeth	2016	New Hosts of The Lassa Virus	SCIENTIFIC REPORTS
Mastomys erythroleucus	Mastomys	Nigeria	20	2	Mammarenavirus lassaense	PCR	ft_777	10.1038/srep25280	Olayemi, Ayodeji; Cadar, Daniel; Magassouba, N'Faly; Obadare, Adeoba; Kourouma, Fode; Oyeyiola, Akinlabi; Fasogbon, Samuel; Igbokwe, Joseph; Rieger, Toni; Bockholt, Sabrina; Jerome, Hanna; Schmidt-Chanasit, Jonas; Garigliany, Mutien; Lorenzen, Stephan; Igbahenah, Felix; Fichet, Jean-Nicolas; Ortsega, Daniel; Omilabu, Sunday; Guenther, Stephan; Fichet-Calvet, Elisabeth	2016	New Hosts of The Lassa Virus	SCIENTIFIC REPORTS
Mastomys erythroleucus	Mastomys	Nigeria	63	3	Mammarenavirus lassaense	PCR	ft_28	10.1186/s13071-018-2991-5	Olayemi, Ayodeji; Oyeyiola, Akinlabi; Obadare, Adeoba; Igbokwe, Joseph; Adesina, Adetunji Samuel; Onwe, Francis; Ukwaja, Kingsley Nnanna; Ajayi, Nnennaya Anthony; Rieger, Toni; Günther, Stephan; Fichet-Calvet, Elisabeth	2018	Widespread arenavirus occurrence and seroprevalence in small mammals, Nigeria.	Parasites & vectors
Mastomys erythroleucus	Mastomys	Guinea	16	6	Mammarenavirus lassaense	PCR	ft_777	10.1038/srep25280	Olayemi, Ayodeji; Cadar, Daniel; Magassouba, N'Faly; Obadare, Adeoba; Kourouma, Fode; Oyeyiola, Akinlabi; Fasogbon, Samuel; Igbokwe, Joseph; Rieger, Toni; Bockholt, Sabrina; Jerome, Hanna; Schmidt-Chanasit, Jonas; Garigliany, Mutien; Lorenzen, Stephan; Igbahenah, Felix; Fichet, Jean-Nicolas; Ortsega, Daniel; Omilabu, Sunday; Guenther, Stephan; Fichet-Calvet, Elisabeth	2016	New Hosts of The Lassa Virus	SCIENTIFIC REPORTS
Mastomys erythroleucus	Mastomys	Nigeria	68	10	Mammarenavirus lassaense	PCR	ft_m_7	10.1089/vbz.2006.0614	Adesina, Adetunji Samuel and Oyeyiola, Akinlabi and Obadare, Adeoba and Igbokwe, Joseph and Abejegah, Chukwuyem and Akhilomen, Patience and Bangura, Umaru and Asogun, Danny and Tobin, Ekaete and Ayodeji, Olufemi and others	2023	Circulation of Lassa virus across the endemic Edo-Ondo axis, Nigeria, with cross-species transmission between multimammate mice	Vector borne and zoonotic diseases
Mastomys erythroleucus	Mastomys	Nigeria	68	11	Mammarenavirus lassaense	PCR	ft_m_13	https://doi.org/10.1016/j.crpvbd.2025.100271	Oyeyiola, Akinlabi and Adesina, Adetunji Samuel and Obadare, Adeoba and Igbokwe, Joseph and Fasogbon, Samuel Ayobami and Abejegah, Chukwuyem and Akhilomen, Patience and Asogun, Danny and Tobin, Ekaete and Ayodeji, Olufemi and others	2025	Impact of seasonal change on virus-rodent dynamics in Nigeria’s Edo-Ondo hotspot for Lassa fever	Current Research in Parasitology & Vector-Borne Diseases
Mastomys natalensis	Mastomys	Sierra Leone	100	1	Mammarenavirus lassaense	PCR	ft_59	10.3390/biology10010028	Bangura, Umaru; Buanie, Jacob; Lamin, Joyce; Davis, Christopher; Bongo, Gédéon Ngiala; Dawson, Michael; Ansumana, Rashid; Sondufu, Dianah; Thomson, Emma C.; Sahr, Foday; Fichet-Calvet, Elisabeth	2021	Lassa Virus Circulation in Small Mammal Populations in Bo District, Sierra Leone.	Biology
Mastomys natalensis	Mastomys	Nigeria	1	1	Mammarenavirus lassaense	PCR	ft_165	10.3201/eid2204.150155	Olayemi, Ayodeji; Obadare, Adeoba; Oyeyiola, Akinlabi; Igbokwe, Joseph; Fasogbon, Ayobami; Igbahenah, Felix; Ortsega, Daniel; Asogun, Danny; Umeh, Prince; Vakkai, Innocent; Abejegah, Chukwuyem; Pahlman, Meike; Becker-Ziaja, Beate; Günther, Stephan; Fichet-Calvet, Elisabeth	2016	Arenavirus Diversity and Phylogeography of Mastomys natalensis Rodents, Nigeria.	Emerging infectious diseases
Mastomys natalensis	Mastomys	Mali	7	1	Mammarenavirus lassaense	PCR	ft_574	10.1371/journal.pntd.0002582	Safronetz, David; Sogoba, Nafomon; Lopez, Job E.; Maiga, Ousmane; Dahlstrom, Eric; Zivcec, Marko; Feldmann, Friederike; Haddock, Elaine; Fischer, Robert J.; Anderson, Jennifer M.; Munster, Vincent J.; Branco, Luis; Garry, Robert; Porcella, Stephen F.; Schwan, Tom G.; Feldmann, Heinz	2013	Geographic distribution and genetic characterization of Lassa virus in sub-Saharan Mali.	PLoS neglected tropical diseases
Mastomys natalensis	Mastomys	Mali	16	1	Mammarenavirus lassaense	PCR	ft_574	10.1371/journal.pntd.0002582	Safronetz, David; Sogoba, Nafomon; Lopez, Job E.; Maiga, Ousmane; Dahlstrom, Eric; Zivcec, Marko; Feldmann, Friederike; Haddock, Elaine; Fischer, Robert J.; Anderson, Jennifer M.; Munster, Vincent J.; Branco, Luis; Garry, Robert; Porcella, Stephen F.; Schwan, Tom G.; Feldmann, Heinz	2013	Geographic distribution and genetic characterization of Lassa virus in sub-Saharan Mali.	PLoS neglected tropical diseases
Mastomys natalensis	Mastomys	Nigeria	27	1	Mammarenavirus lassaense	PCR	ft_m_13	https://doi.org/10.1016/j.crpvbd.2025.100271	Oyeyiola, Akinlabi and Adesina, Adetunji Samuel and Obadare, Adeoba and Igbokwe, Joseph and Fasogbon, Samuel Ayobami and Abejegah, Chukwuyem and Akhilomen, Patience and Asogun, Danny and Tobin, Ekaete and Ayodeji, Olufemi and others	2025	Impact of seasonal change on virus-rodent dynamics in Nigeria’s Edo-Ondo hotspot for Lassa fever	Current Research in Parasitology & Vector-Borne Diseases
Mastomys natalensis	Mastomys	Nigeria	27	1	Mammarenavirus lassaense	PCR	ft_m_7	10.1089/vbz.2006.0614	Adesina, Adetunji Samuel and Oyeyiola, Akinlabi and Obadare, Adeoba and Igbokwe, Joseph and Abejegah, Chukwuyem and Akhilomen, Patience and Bangura, Umaru and Asogun, Danny and Tobin, Ekaete and Ayodeji, Olufemi and others	2023	Circulation of Lassa virus across the endemic Edo-Ondo axis, Nigeria, with cross-species transmission between multimammate mice	Vector borne and zoonotic diseases
Mastomys natalensis	Mastomys	Guinea	1	1	Mammarenavirus lassaense	PCR	ft_m_11	NA	Fichet-Calvet E, Ölschläger S, Strecker T, Koivogui L, Becker-Ziaja B, Camara AB, et al.	2016	Spatial and temporal evolution of Lassa virus in the natural host population in Upper Guinea	NA
Mastomys natalensis	Mastomys	Mali	21	2	Mammarenavirus lassaense	PCR	ft_574	10.1371/journal.pntd.0002582	Safronetz, David; Sogoba, Nafomon; Lopez, Job E.; Maiga, Ousmane; Dahlstrom, Eric; Zivcec, Marko; Feldmann, Friederike; Haddock, Elaine; Fischer, Robert J.; Anderson, Jennifer M.; Munster, Vincent J.; Branco, Luis; Garry, Robert; Porcella, Stephen F.; Schwan, Tom G.; Feldmann, Heinz	2013	Geographic distribution and genetic characterization of Lassa virus in sub-Saharan Mali.	PLoS neglected tropical diseases
Mastomys natalensis	Mastomys	Mali	13	2	Mammarenavirus lassaense	PCR	ft_574	10.1371/journal.pntd.0002582	Safronetz, David; Sogoba, Nafomon; Lopez, Job E.; Maiga, Ousmane; Dahlstrom, Eric; Zivcec, Marko; Feldmann, Friederike; Haddock, Elaine; Fischer, Robert J.; Anderson, Jennifer M.; Munster, Vincent J.; Branco, Luis; Garry, Robert; Porcella, Stephen F.; Schwan, Tom G.; Feldmann, Heinz	2013	Geographic distribution and genetic characterization of Lassa virus in sub-Saharan Mali.	PLoS neglected tropical diseases
Mastomys natalensis	Mastomys	Guinea	2	2	Mammarenavirus lassaense	PCR	ft_m_11	NA	Fichet-Calvet E, Ölschläger S, Strecker T, Koivogui L, Becker-Ziaja B, Camara AB, et al.	2016	Spatial and temporal evolution of Lassa virus in the natural host population in Upper Guinea	NA
Mastomys natalensis	Mastomys	Sierra Leone	51	3	Mammarenavirus lassaense	PCR	ft_59	10.3390/biology10010028	Bangura, Umaru; Buanie, Jacob; Lamin, Joyce; Davis, Christopher; Bongo, Gédéon Ngiala; Dawson, Michael; Ansumana, Rashid; Sondufu, Dianah; Thomson, Emma C.; Sahr, Foday; Fichet-Calvet, Elisabeth	2021	Lassa Virus Circulation in Small Mammal Populations in Bo District, Sierra Leone.	Biology
Mastomys natalensis	Mastomys	Guinea	9	3	Mammarenavirus lassaense	PCR	ft_98	10.1080/22221751.2020.1766381	Mariën, Joachim; Lo Iacono, Giovanni; Rieger, Toni; Magassouba, Nfaly; Günther, Stephan; Fichet-Calvet, Elisabeth	2020	Households as hotspots of Lassa fever? Assessing the spatial distribution of Lassa virus-infected rodents in rural villages of Guinea.	Emerging microbes & infections
Mastomys natalensis	Mastomys	Guinea	28	3	Mammarenavirus lassaense	PCR	ft_98	10.1080/22221751.2020.1766381	Mariën, Joachim; Lo Iacono, Giovanni; Rieger, Toni; Magassouba, Nfaly; Günther, Stephan; Fichet-Calvet, Elisabeth	2020	Households as hotspots of Lassa fever? Assessing the spatial distribution of Lassa virus-infected rodents in rural villages of Guinea.	Emerging microbes & infections
Mastomys natalensis	Mastomys	Guinea	41	3	Mammarenavirus lassaense	PCR	ft_98	10.1080/22221751.2020.1766381	Mariën, Joachim; Lo Iacono, Giovanni; Rieger, Toni; Magassouba, Nfaly; Günther, Stephan; Fichet-Calvet, Elisabeth	2020	Households as hotspots of Lassa fever? Assessing the spatial distribution of Lassa virus-infected rodents in rural villages of Guinea.	Emerging microbes & infections
Mastomys natalensis	Mastomys	Guinea	25	3	Mammarenavirus lassaense	PCR	ft_98	10.1080/22221751.2020.1766381	Mariën, Joachim; Lo Iacono, Giovanni; Rieger, Toni; Magassouba, Nfaly; Günther, Stephan; Fichet-Calvet, Elisabeth	2020	Households as hotspots of Lassa fever? Assessing the spatial distribution of Lassa virus-infected rodents in rural villages of Guinea.	Emerging microbes & infections
Mastomys natalensis	Mastomys	Guinea	3	3	Mammarenavirus lassaense	PCR	ft_m_11	NA	Fichet-Calvet E, Ölschläger S, Strecker T, Koivogui L, Becker-Ziaja B, Camara AB, et al.	2016	Spatial and temporal evolution of Lassa virus in the natural host population in Upper Guinea	NA
Mastomys natalensis	Mastomys	Guinea	56	4	Mammarenavirus lassaense	PCR	ft_98	10.1080/22221751.2020.1766381	Mariën, Joachim; Lo Iacono, Giovanni; Rieger, Toni; Magassouba, Nfaly; Günther, Stephan; Fichet-Calvet, Elisabeth	2020	Households as hotspots of Lassa fever? Assessing the spatial distribution of Lassa virus-infected rodents in rural villages of Guinea.	Emerging microbes & infections
Mastomys natalensis	Mastomys	Guinea	45	4	Mammarenavirus lassaense	PCR	ft_98	10.1080/22221751.2020.1766381	Mariën, Joachim; Lo Iacono, Giovanni; Rieger, Toni; Magassouba, Nfaly; Günther, Stephan; Fichet-Calvet, Elisabeth	2020	Households as hotspots of Lassa fever? Assessing the spatial distribution of Lassa virus-infected rodents in rural villages of Guinea.	Emerging microbes & infections
Mastomys natalensis	Mastomys	Guinea	58	4	Mammarenavirus lassaense	PCR	ft_98	10.1080/22221751.2020.1766381	Mariën, Joachim; Lo Iacono, Giovanni; Rieger, Toni; Magassouba, Nfaly; Günther, Stephan; Fichet-Calvet, Elisabeth	2020	Households as hotspots of Lassa fever? Assessing the spatial distribution of Lassa virus-infected rodents in rural villages of Guinea.	Emerging microbes & infections
Mastomys natalensis	Mastomys	Guinea	53	4	Mammarenavirus lassaense	PCR	ft_98	10.1080/22221751.2020.1766381	Mariën, Joachim; Lo Iacono, Giovanni; Rieger, Toni; Magassouba, Nfaly; Günther, Stephan; Fichet-Calvet, Elisabeth	2020	Households as hotspots of Lassa fever? Assessing the spatial distribution of Lassa virus-infected rodents in rural villages of Guinea.	Emerging microbes & infections
Mastomys natalensis	Mastomys	Nigeria	23	4	Mammarenavirus lassaense	PCR	ft_m_13	https://doi.org/10.1016/j.crpvbd.2025.100271	Oyeyiola, Akinlabi and Adesina, Adetunji Samuel and Obadare, Adeoba and Igbokwe, Joseph and Fasogbon, Samuel Ayobami and Abejegah, Chukwuyem and Akhilomen, Patience and Asogun, Danny and Tobin, Ekaete and Ayodeji, Olufemi and others	2025	Impact of seasonal change on virus-rodent dynamics in Nigeria’s Edo-Ondo hotspot for Lassa fever	Current Research in Parasitology & Vector-Borne Diseases
Mastomys natalensis	Mastomys	Nigeria	23	4	Mammarenavirus lassaense	PCR	ft_m_7	10.1089/vbz.2006.0614	Adesina, Adetunji Samuel and Oyeyiola, Akinlabi and Obadare, Adeoba and Igbokwe, Joseph and Abejegah, Chukwuyem and Akhilomen, Patience and Bangura, Umaru and Asogun, Danny and Tobin, Ekaete and Ayodeji, Olufemi and others	2023	Circulation of Lassa virus across the endemic Edo-Ondo axis, Nigeria, with cross-species transmission between multimammate mice	Vector borne and zoonotic diseases
Mastomys natalensis	Mastomys	Guinea	23	5	Mammarenavirus lassaense	PCR	ft_98	10.1080/22221751.2020.1766381	Mariën, Joachim; Lo Iacono, Giovanni; Rieger, Toni; Magassouba, Nfaly; Günther, Stephan; Fichet-Calvet, Elisabeth	2020	Households as hotspots of Lassa fever? Assessing the spatial distribution of Lassa virus-infected rodents in rural villages of Guinea.	Emerging microbes & infections
Mastomys natalensis	Mastomys	NA	48	5	Mammarenavirus lassaense	Virus Culture	ft_m_14	https://pubmed-ncbi-nlm-nih-gov.ezaccess.libraries.psu.edu/1085216/	Wulff, H., Fabiyi, A., Monath, T. P.	1975	Recent isolations of Lassa virus from Nigerian rodents	Bulletins of the World Health Organisation
Mastomys natalensis	Mastomys	Guinea	42	5	Mammarenavirus lassaense	PCR	ft_m_9	10.1073/pnas.1807106115	Fichet-Calvet E, Lecompte E, Koivogui L, Soropogui B, Doré A, Kourouma F, et al.	2007	Fluctuation of abundance and Lassa virus prevalence in Mastomys natalensis in Guinea, West Africa.	PNAS
Mastomys natalensis	Mastomys	Guinea	5	5	Mammarenavirus lassaense	PCR	ft_m_11	NA	Fichet-Calvet E, Ölschläger S, Strecker T, Koivogui L, Becker-Ziaja B, Camara AB, et al.	2016	Spatial and temporal evolution of Lassa virus in the natural host population in Upper Guinea	NA
Mastomys natalensis	Mastomys	Nigeria	29	6	Mammarenavirus lassaense	PCR	ft_28	10.1186/s13071-018-2991-5	Olayemi, Ayodeji; Oyeyiola, Akinlabi; Obadare, Adeoba; Igbokwe, Joseph; Adesina, Adetunji Samuel; Onwe, Francis; Ukwaja, Kingsley Nnanna; Ajayi, Nnennaya Anthony; Rieger, Toni; Günther, Stephan; Fichet-Calvet, Elisabeth	2018	Widespread arenavirus occurrence and seroprevalence in small mammals, Nigeria.	Parasites & vectors
Mastomys natalensis	Mastomys	Guinea	46	6	Mammarenavirus lassaense	PCR	ft_98	10.1080/22221751.2020.1766381	Mariën, Joachim; Lo Iacono, Giovanni; Rieger, Toni; Magassouba, Nfaly; Günther, Stephan; Fichet-Calvet, Elisabeth	2020	Households as hotspots of Lassa fever? Assessing the spatial distribution of Lassa virus-infected rodents in rural villages of Guinea.	Emerging microbes & infections
Mastomys natalensis	Mastomys	Nigeria	6	6	Mammarenavirus lassaense	PCR	ft_165	10.3201/eid2204.150155	Olayemi, Ayodeji; Obadare, Adeoba; Oyeyiola, Akinlabi; Igbokwe, Joseph; Fasogbon, Ayobami; Igbahenah, Felix; Ortsega, Daniel; Asogun, Danny; Umeh, Prince; Vakkai, Innocent; Abejegah, Chukwuyem; Pahlman, Meike; Becker-Ziaja, Beate; Günther, Stephan; Fichet-Calvet, Elisabeth	2016	Arenavirus Diversity and Phylogeography of Mastomys natalensis Rodents, Nigeria.	Emerging infectious diseases
Mastomys natalensis	Mastomys	Mali	25	6	Mammarenavirus lassaense	PCR	ft_574	10.1371/journal.pntd.0002582	Safronetz, David; Sogoba, Nafomon; Lopez, Job E.; Maiga, Ousmane; Dahlstrom, Eric; Zivcec, Marko; Feldmann, Friederike; Haddock, Elaine; Fischer, Robert J.; Anderson, Jennifer M.; Munster, Vincent J.; Branco, Luis; Garry, Robert; Porcella, Stephen F.; Schwan, Tom G.; Feldmann, Heinz	2013	Geographic distribution and genetic characterization of Lassa virus in sub-Saharan Mali.	PLoS neglected tropical diseases
Mastomys natalensis	Mastomys	Guinea	6	6	Mammarenavirus lassaense	PCR	ft_m_11	NA	Fichet-Calvet E, Ölschläger S, Strecker T, Koivogui L, Becker-Ziaja B, Camara AB, et al.	2016	Spatial and temporal evolution of Lassa virus in the natural host population in Upper Guinea	NA
Mastomys natalensis	Mastomys	Mali	35	7	Mammarenavirus lassaense	PCR	ft_574	10.1371/journal.pntd.0002582	Safronetz, David; Sogoba, Nafomon; Lopez, Job E.; Maiga, Ousmane; Dahlstrom, Eric; Zivcec, Marko; Feldmann, Friederike; Haddock, Elaine; Fischer, Robert J.; Anderson, Jennifer M.; Munster, Vincent J.; Branco, Luis; Garry, Robert; Porcella, Stephen F.; Schwan, Tom G.; Feldmann, Heinz	2013	Geographic distribution and genetic characterization of Lassa virus in sub-Saharan Mali.	PLoS neglected tropical diseases
Mastomys natalensis	Mastomys	Guinea	39	8	Mammarenavirus lassaense	PCR	ft_98	10.1080/22221751.2020.1766381	Mariën, Joachim; Lo Iacono, Giovanni; Rieger, Toni; Magassouba, Nfaly; Günther, Stephan; Fichet-Calvet, Elisabeth	2020	Households as hotspots of Lassa fever? Assessing the spatial distribution of Lassa virus-infected rodents in rural villages of Guinea.	Emerging microbes & infections
Mastomys natalensis	Mastomys	Guinea	33	8	Mammarenavirus lassaense	PCR	ft_98	10.1080/22221751.2020.1766381	Mariën, Joachim; Lo Iacono, Giovanni; Rieger, Toni; Magassouba, Nfaly; Günther, Stephan; Fichet-Calvet, Elisabeth	2020	Households as hotspots of Lassa fever? Assessing the spatial distribution of Lassa virus-infected rodents in rural villages of Guinea.	Emerging microbes & infections
Mastomys natalensis	Mastomys	Guinea	44	8	Mammarenavirus lassaense	PCR	ft_98	10.1080/22221751.2020.1766381	Mariën, Joachim; Lo Iacono, Giovanni; Rieger, Toni; Magassouba, Nfaly; Günther, Stephan; Fichet-Calvet, Elisabeth	2020	Households as hotspots of Lassa fever? Assessing the spatial distribution of Lassa virus-infected rodents in rural villages of Guinea.	Emerging microbes & infections
Mastomys natalensis	Mastomys	Guinea	8	8	Mammarenavirus lassaense	PCR	ft_m_11	NA	Fichet-Calvet E, Ölschläger S, Strecker T, Koivogui L, Becker-Ziaja B, Camara AB, et al.	2016	Spatial and temporal evolution of Lassa virus in the natural host population in Upper Guinea	NA
Mastomys natalensis	Mastomys	Nigeria	36	9	Mammarenavirus lassaense	PCR	ft_28	10.1186/s13071-018-2991-5	Olayemi, Ayodeji; Oyeyiola, Akinlabi; Obadare, Adeoba; Igbokwe, Joseph; Adesina, Adetunji Samuel; Onwe, Francis; Ukwaja, Kingsley Nnanna; Ajayi, Nnennaya Anthony; Rieger, Toni; Günther, Stephan; Fichet-Calvet, Elisabeth	2018	Widespread arenavirus occurrence and seroprevalence in small mammals, Nigeria.	Parasites & vectors
Mastomys natalensis	Mastomys	Guinea	35	9	Mammarenavirus lassaense	PCR	ft_98	10.1080/22221751.2020.1766381	Mariën, Joachim; Lo Iacono, Giovanni; Rieger, Toni; Magassouba, Nfaly; Günther, Stephan; Fichet-Calvet, Elisabeth	2020	Households as hotspots of Lassa fever? Assessing the spatial distribution of Lassa virus-infected rodents in rural villages of Guinea.	Emerging microbes & infections
Mastomys natalensis	Mastomys	Nigeria	9	9	Mammarenavirus lassaense	PCR	ft_165	10.3201/eid2204.150155	Olayemi, Ayodeji; Obadare, Adeoba; Oyeyiola, Akinlabi; Igbokwe, Joseph; Fasogbon, Ayobami; Igbahenah, Felix; Ortsega, Daniel; Asogun, Danny; Umeh, Prince; Vakkai, Innocent; Abejegah, Chukwuyem; Pahlman, Meike; Becker-Ziaja, Beate; Günther, Stephan; Fichet-Calvet, Elisabeth	2016	Arenavirus Diversity and Phylogeography of Mastomys natalensis Rodents, Nigeria.	Emerging infectious diseases
Mastomys natalensis	Mastomys	Guinea	50	10	Mammarenavirus lassaense	PCR	ft_98	10.1080/22221751.2020.1766381	Mariën, Joachim; Lo Iacono, Giovanni; Rieger, Toni; Magassouba, Nfaly; Günther, Stephan; Fichet-Calvet, Elisabeth	2020	Households as hotspots of Lassa fever? Assessing the spatial distribution of Lassa virus-infected rodents in rural villages of Guinea.	Emerging microbes & infections
Mastomys natalensis	Mastomys	Guinea	10	10	Mammarenavirus lassaense	PCR	ft_m_11	NA	Fichet-Calvet E, Ölschläger S, Strecker T, Koivogui L, Becker-Ziaja B, Camara AB, et al.	2016	Spatial and temporal evolution of Lassa virus in the natural host population in Upper Guinea	NA
Mastomys natalensis	Mastomys	Guinea	59	11	Mammarenavirus lassaense	PCR	ft_98	10.1080/22221751.2020.1766381	Mariën, Joachim; Lo Iacono, Giovanni; Rieger, Toni; Magassouba, Nfaly; Günther, Stephan; Fichet-Calvet, Elisabeth	2020	Households as hotspots of Lassa fever? Assessing the spatial distribution of Lassa virus-infected rodents in rural villages of Guinea.	Emerging microbes & infections
Mastomys natalensis	Mastomys	Nigeria	28	13	Mammarenavirus lassaense	PCR	ft_m_13	https://doi.org/10.1016/j.crpvbd.2025.100271	Oyeyiola, Akinlabi and Adesina, Adetunji Samuel and Obadare, Adeoba and Igbokwe, Joseph and Fasogbon, Samuel Ayobami and Abejegah, Chukwuyem and Akhilomen, Patience and Asogun, Danny and Tobin, Ekaete and Ayodeji, Olufemi and others	2025	Impact of seasonal change on virus-rodent dynamics in Nigeria’s Edo-Ondo hotspot for Lassa fever	Current Research in Parasitology & Vector-Borne Diseases
Mastomys natalensis	Mastomys	Nigeria	28	13	Mammarenavirus lassaense	PCR	ft_m_7	10.1089/vbz.2006.0614	Adesina, Adetunji Samuel and Oyeyiola, Akinlabi and Obadare, Adeoba and Igbokwe, Joseph and Abejegah, Chukwuyem and Akhilomen, Patience and Bangura, Umaru and Asogun, Danny and Tobin, Ekaete and Ayodeji, Olufemi and others	2023	Circulation of Lassa virus across the endemic Edo-Ondo axis, Nigeria, with cross-species transmission between multimammate mice	Vector borne and zoonotic diseases
Mastomys natalensis	Mastomys	Guinea	46	14	Mammarenavirus lassaense	PCR	ft_98	10.1080/22221751.2020.1766381	Mariën, Joachim; Lo Iacono, Giovanni; Rieger, Toni; Magassouba, Nfaly; Günther, Stephan; Fichet-Calvet, Elisabeth	2020	Households as hotspots of Lassa fever? Assessing the spatial distribution of Lassa virus-infected rodents in rural villages of Guinea.	Emerging microbes & infections
Mastomys natalensis	Mastomys	Nigeria	57	14	Mammarenavirus lassaense	PCR	ft_m_13	https://doi.org/10.1016/j.crpvbd.2025.100271	Oyeyiola, Akinlabi and Adesina, Adetunji Samuel and Obadare, Adeoba and Igbokwe, Joseph and Fasogbon, Samuel Ayobami and Abejegah, Chukwuyem and Akhilomen, Patience and Asogun, Danny and Tobin, Ekaete and Ayodeji, Olufemi and others	2025	Impact of seasonal change on virus-rodent dynamics in Nigeria’s Edo-Ondo hotspot for Lassa fever	Current Research in Parasitology & Vector-Borne Diseases
Mastomys natalensis	Mastomys	Sierra Leone	82	14	Mammarenavirus lassaense	Virus Culture	ft_m_15	https://www.jstor.org/stable/1738849	Monath, T. P., Newhouse, V. F., Kemp, G. E., Seltzer, H. W., Cacciapuoti, A.	1974	Lassa Virus Isolation from Mastomys natalensis Rodents during an Epidemic in Sierra Leone	Science
Mastomys natalensis	Mastomys	Nigeria	57	14	Mammarenavirus lassaense	PCR	ft_m_7	10.1089/vbz.2006.0614	Adesina, Adetunji Samuel and Oyeyiola, Akinlabi and Obadare, Adeoba and Igbokwe, Joseph and Abejegah, Chukwuyem and Akhilomen, Patience and Bangura, Umaru and Asogun, Danny and Tobin, Ekaete and Ayodeji, Olufemi and others	2023	Circulation of Lassa virus across the endemic Edo-Ondo axis, Nigeria, with cross-species transmission between multimammate mice	Vector borne and zoonotic diseases
Mastomys natalensis	Mastomys	Guinea	15	15	Mammarenavirus lassaense	PCR	ft_m_11	NA	Fichet-Calvet E, Ölschläger S, Strecker T, Koivogui L, Becker-Ziaja B, Camara AB, et al.	2016	Spatial and temporal evolution of Lassa virus in the natural host population in Upper Guinea	NA
Mastomys natalensis	Mastomys	Nigeria	131	18	Mammarenavirus lassaense	PCR	ft_m_7	10.1089/vbz.2006.0614	Adesina, Adetunji Samuel and Oyeyiola, Akinlabi and Obadare, Adeoba and Igbokwe, Joseph and Abejegah, Chukwuyem and Akhilomen, Patience and Bangura, Umaru and Asogun, Danny and Tobin, Ekaete and Ayodeji, Olufemi and others	2023	Circulation of Lassa virus across the endemic Edo-Ondo axis, Nigeria, with cross-species transmission between multimammate mice	Vector borne and zoonotic diseases
Mastomys natalensis	Mastomys	Nigeria	131	21	Mammarenavirus lassaense	PCR	ft_m_13	https://doi.org/10.1016/j.crpvbd.2025.100271	Oyeyiola, Akinlabi and Adesina, Adetunji Samuel and Obadare, Adeoba and Igbokwe, Joseph and Fasogbon, Samuel Ayobami and Abejegah, Chukwuyem and Akhilomen, Patience and Asogun, Danny and Tobin, Ekaete and Ayodeji, Olufemi and others	2025	Impact of seasonal change on virus-rodent dynamics in Nigeria’s Edo-Ondo hotspot for Lassa fever	Current Research in Parasitology & Vector-Borne Diseases
Mastomys natalensis	Mastomys	Guinea	238	31	Mammarenavirus lassaense	PCR	ft_m_9	10.1073/pnas.1807106115	Fichet-Calvet E, Lecompte E, Koivogui L, Soropogui B, Doré A, Kourouma F, et al.	2007	Fluctuation of abundance and Lassa virus prevalence in Mastomys natalensis in Guinea, West Africa.	PNAS
Mastomys natalensis	Mastomys	Guinea	34	34	Mammarenavirus lassaense	PCR	ft_m_11	NA	Fichet-Calvet E, Ölschläger S, Strecker T, Koivogui L, Becker-Ziaja B, Camara AB, et al.	2016	Spatial and temporal evolution of Lassa virus in the natural host population in Upper Guinea	NA
Mastomys natalensis	Mastomys	Nigeria	49	37	Mammarenavirus lassaense	PCR	ft_m_13	https://doi.org/10.1016/j.crpvbd.2025.100271	Oyeyiola, Akinlabi and Adesina, Adetunji Samuel and Obadare, Adeoba and Igbokwe, Joseph and Fasogbon, Samuel Ayobami and Abejegah, Chukwuyem and Akhilomen, Patience and Asogun, Danny and Tobin, Ekaete and Ayodeji, Olufemi and others	2025	Impact of seasonal change on virus-rodent dynamics in Nigeria’s Edo-Ondo hotspot for Lassa fever	Current Research in Parasitology & Vector-Borne Diseases
Mastomys natalensis	Mastomys	Nigeria	49	37	Mammarenavirus lassaense	PCR	ft_m_7	10.1089/vbz.2006.0614	Adesina, Adetunji Samuel and Oyeyiola, Akinlabi and Obadare, Adeoba and Igbokwe, Joseph and Abejegah, Chukwuyem and Akhilomen, Patience and Bangura, Umaru and Asogun, Danny and Tobin, Ekaete and Ayodeji, Olufemi and others	2023	Circulation of Lassa virus across the endemic Edo-Ondo axis, Nigeria, with cross-species transmission between multimammate mice	Vector borne and zoonotic diseases
Mastomys natalensis	Mastomys	Guinea	321	44	Mammarenavirus lassaense	PCR	ft_m_9	10.1073/pnas.1807106115	Fichet-Calvet E, Lecompte E, Koivogui L, Soropogui B, Doré A, Kourouma F, et al.	2007	Fluctuation of abundance and Lassa virus prevalence in Mastomys natalensis in Guinea, West Africa.	PNAS
Mastomys natalensis	Mastomys	Guinea	45	45	Mammarenavirus lassaense	PCR	ft_m_11	NA	Fichet-Calvet E, Ölschläger S, Strecker T, Koivogui L, Becker-Ziaja B, Camara AB, et al.	2016	Spatial and temporal evolution of Lassa virus in the natural host population in Upper Guinea	NA
Mastomys natalensis	Mastomys	Guinea	592	80	Mammarenavirus lassaense	PCR	ft_784	10.1089/vbz.2007.0118	Fichet-Calvet, Elisabeth; Lecompte, Emilie; Koivogui, Lamine; Daffis, Sttphane; Ter Meulen, Jan	2008	Reproductive characteristics of Mastomys natalensis and Lassa virus prevalence in Guinea, West Africa	VECTOR-BORNE AND ZOONOTIC DISEASES
Mus minutoides	Mus	Nigeria	10	1	Mammarenavirus lassaense	Virus Culture	ft_m_14	https://pubmed-ncbi-nlm-nih-gov.ezaccess.libraries.psu.edu/1085216/	Wulff, H., Fabiyi, A., Monath, T. P.	1975	Recent isolations of Lassa virus from Nigerian rodents	Bulletins of the World Health Organisation
Rattus rattus	Rattus	NA	36	2	Mammarenavirus lassaense	Virus Culture	ft_m_14	https://pubmed-ncbi-nlm-nih-gov.ezaccess.libraries.psu.edu/1085216/	Wulff, H., Fabiyi, A., Monath, T. P.	1975	Recent isolations of Lassa virus from Nigerian rodents	Bulletins of the World Health Organisation
