# Supplementary material for: Land use gradients drive spatial variation in Lassa fever host communities in the Eastern Province of Sierra Leone
Source: J Anim Ecol. 2025 Nov 21;95(2):296–312. doi: 10.1111/1365-2656.70187 (PMC12868399; doi:10.1111/1365-2656.70187)
Supplement: Supplementary file 1 — Table S1: Model comparison for the Bayesian spatial latent factor multi‐species occupancy model. Models are ordered by WAIC. ELPD, expected log pointwise predictive density, pD, the effective number of parameters, WAIC, widely applicable information criterion. Table S2: Sampling of rodents for LASV. Figure S1: Trap locations and number of trap nights in (A) Baiama, (B) Lalehun, (C) Lambayama and (D) Seilama. Each cell represents a 49 m2 area. The colour of cells relates to the trapping effort within that area in number of trap nights. The facets relate to the land use type of the trapping site. Images obtained from Google maps, copyright 2023 CNES/Airbus, Maxar Technologies. Figure S2: Schematic diagram of conversion from trap locations to grids. (A) Individual traps were placed in a grid structure in a pre‐specified location. While attempts were made to keep trap locations over repeated visits individual traps were often placed in slightly different locations. This is shown in the schematic using different colours to represent different visits. (B) To harmonise the locations of traps to coordinates that could be used in the spatial occupancy model we aligned a regular grid with grid cell sizes of 49 m2 over the trapping area and assigned individuals traps to these cells. (C) The number of traps and therefore the number of trapnights within each grid cell was aggregated for each visit. The number of trap nights informed the detection component of the species occupancy model. Detection histories were produced for each grid cell that was sampled for each species. Grid cells were assigned a 1 if any trap within the grid cell detected the species and 0 otherwise. Figure S3: (A) Species accumulation curves by village site. (B) Species accumulation curves by village site stratified by land use type. The x‐axis represents the number of unique 49 m2 grid cells (sites) accumulated, not individual trap nights. Figure S4: Conceptual model used to identify potential causal path [file JANE-95-296-s001.zip › jane70187-sup-0002-TableS2@supplementary_table_2B.csv]

host_species	host_genus	gadm_country	number_tested	number_positive	pathogen_species_ncbi	assay	full_text_id	doi	author	publication_year	title	publication_title
Arvicanthis niloticus	Arvicanthis	Mali	1	1	Mammarenavirus lassaense	Serology	ft_574	10.1371/journal.pntd.0002582	Safronetz, David; Sogoba, Nafomon; Lopez, Job E.; Maiga, Ousmane; Dahlstrom, Eric; Zivcec, Marko; Feldmann, Friederike; Haddock, Elaine; Fischer, Robert J.; Anderson, Jennifer M.; Munster, Vincent J.; Branco, Luis; Garry, Robert; Porcella, Stephen F.; Schwan, Tom G.; Feldmann, Heinz	2013	Geographic distribution and genetic characterization of Lassa virus in sub-Saharan Mali.	PLoS neglected tropical diseases
Arvicanthis niloticus	Arvicanthis	Senegal	419	3	Mammarenavirus lassaense	Serology	ft_267	10.1093/infdis/157.3.605	Saluzzo, J. F.; Adam, F.; McCormick, J. B.; Digoutte, J. P.	1988	Lassa fever virus in Senegal.	The Journal of infectious diseases
Gerbilliscus kempii	Gerbilliscus	Senegal	81	1	Mammarenavirus lassaense	Serology	ft_267	10.1093/infdis/157.3.605	Saluzzo, J. F.; Adam, F.; McCormick, J. B.; Digoutte, J. P.	1988	Lassa fever virus in Senegal.	The Journal of infectious diseases
Hylomyscus pamfi	Hylomyscus	Nigeria	2	1	Mammarenavirus lassaense	Serology	ft_28	10.1186/s13071-018-2991-5	Olayemi, Ayodeji; Oyeyiola, Akinlabi; Obadare, Adeoba; Igbokwe, Joseph; Adesina, Adetunji Samuel; Onwe, Francis; Ukwaja, Kingsley Nnanna; Ajayi, Nnennaya Anthony; Rieger, Toni; Günther, Stephan; Fichet-Calvet, Elisabeth	2018	Widespread arenavirus occurrence and seroprevalence in small mammals, Nigeria.	Parasites & vectors
Hylomyscus pamfi	Hylomyscus	Nigeria	1	1	Mammarenavirus lassaense	Serology	ft_m_13	https://doi.org/10.1016/j.crpvbd.2025.100271	Oyeyiola, Akinlabi and Adesina, Adetunji Samuel and Obadare, Adeoba and Igbokwe, Joseph and Fasogbon, Samuel Ayobami and Abejegah, Chukwuyem and Akhilomen, Patience and Asogun, Danny and Tobin, Ekaete and Ayodeji, Olufemi and others	2025	Impact of seasonal change on virus-rodent dynamics in Nigeria’s Edo-Ondo hotspot for Lassa fever	Current Research in Parasitology & Vector-Borne Diseases
Lemniscomys striatus	Lemniscomys	Guinea	2	1	Mammarenavirus lassaense	Serology	ft_m_10	https://zenodo.org/records/8177974	Fichet-Calvet E, Becker-Ziaja B, Koivogui L, Günther S.	2014	Lassa serology in natural populations of rodents and horizontal transmission.	NA
Lemniscomys striatus	Lemniscomys	Guinea	5	1	Mammarenavirus lassaense	Serology	ft_m_10	https://zenodo.org/records/8177974	Fichet-Calvet E, Becker-Ziaja B, Koivogui L, Günther S.	2014	Lassa serology in natural populations of rodents and horizontal transmission.	NA
Lemniscomys striatus	Lemniscomys	Guinea	18	2	Mammarenavirus lassaense	Serology	ft_m_10	https://zenodo.org/records/8177974	Fichet-Calvet E, Becker-Ziaja B, Koivogui L, Günther S.	2014	Lassa serology in natural populations of rodents and horizontal transmission.	NA
Lophuromys sikapusi	Lophuromys	Sierra Leone	41	1	Mammarenavirus lassaense	Serology	ft_59	10.3390/biology10010028	Bangura, Umaru; Buanie, Jacob; Lamin, Joyce; Davis, Christopher; Bongo, Gédéon Ngiala; Dawson, Michael; Ansumana, Rashid; Sondufu, Dianah; Thomson, Emma C.; Sahr, Foday; Fichet-Calvet, Elisabeth	2021	Lassa Virus Circulation in Small Mammal Populations in Bo District, Sierra Leone.	Biology
Lophuromys sikapusi	Lophuromys	Sierra Leone	25	1	Mammarenavirus lassaense	Serology	ft_59	10.3390/biology10010028	Bangura, Umaru; Buanie, Jacob; Lamin, Joyce; Davis, Christopher; Bongo, Gédéon Ngiala; Dawson, Michael; Ansumana, Rashid; Sondufu, Dianah; Thomson, Emma C.; Sahr, Foday; Fichet-Calvet, Elisabeth	2021	Lassa Virus Circulation in Small Mammal Populations in Bo District, Sierra Leone.	Biology
Lophuromys sikapusi	Lophuromys	Nigeria	2	1	Mammarenavirus lassaense	Serology	ft_28	10.1186/s13071-018-2991-5	Olayemi, Ayodeji; Oyeyiola, Akinlabi; Obadare, Adeoba; Igbokwe, Joseph; Adesina, Adetunji Samuel; Onwe, Francis; Ukwaja, Kingsley Nnanna; Ajayi, Nnennaya Anthony; Rieger, Toni; Günther, Stephan; Fichet-Calvet, Elisabeth	2018	Widespread arenavirus occurrence and seroprevalence in small mammals, Nigeria.	Parasites & vectors
Lophuromys sikapusi	Lophuromys	Côte d'Ivoire	17	2	Mammarenavirus lassaense	Serology	ft_593	10.1371/journal.pone.0020893	Coulibaly-N'Golo, David; Allali, Bernard; Kouassi, Stéphane K.; Fichet-Calvet, Elisabeth; Becker-Ziaja, Beate; Rieger, Toni; Olschläger, Stephan; Dosso, Hernri; Denys, Christiane; Ter Meulen, Jan; Akoua-Koffi, Chantal; Günther, Stephan	2011	Novel arenavirus sequences in Hylomyscus sp. and Mus (Nannomys) setulosus from Côte d'Ivoire: implications for evolution of arenaviruses in Africa.	PloS one
Malacomys edwardsi	Malacomys	Sierra Leone	3	1	Mammarenavirus lassaense	Serology	ft_59	10.3390/biology10010028	Bangura, Umaru; Buanie, Jacob; Lamin, Joyce; Davis, Christopher; Bongo, Gédéon Ngiala; Dawson, Michael; Ansumana, Rashid; Sondufu, Dianah; Thomson, Emma C.; Sahr, Foday; Fichet-Calvet, Elisabeth	2021	Lassa Virus Circulation in Small Mammal Populations in Bo District, Sierra Leone.	Biology
Mastomys erythroleucus	Mastomys	Guinea	34	1	Mammarenavirus lassaense	Serology	ft_m_10	https://zenodo.org/records/8177974	Fichet-Calvet E, Becker-Ziaja B, Koivogui L, Günther S.	2014	Lassa serology in natural populations of rodents and horizontal transmission.	NA
Mastomys erythroleucus	Mastomys	Guinea	105	1	Mammarenavirus lassaense	Serology	ft_m_10	https://zenodo.org/records/8177974	Fichet-Calvet E, Becker-Ziaja B, Koivogui L, Günther S.	2014	Lassa serology in natural populations of rodents and horizontal transmission.	NA
Mastomys erythroleucus	Mastomys	Guinea	14	1	Mammarenavirus lassaense	Serology	ft_m_10	https://zenodo.org/records/8177974	Fichet-Calvet E, Becker-Ziaja B, Koivogui L, Günther S.	2014	Lassa serology in natural populations of rodents and horizontal transmission.	NA
Mastomys erythroleucus	Mastomys	Sierra Leone	3	2	Mammarenavirus lassaense	Serology	ft_59	10.3390/biology10010028	Bangura, Umaru; Buanie, Jacob; Lamin, Joyce; Davis, Christopher; Bongo, Gédéon Ngiala; Dawson, Michael; Ansumana, Rashid; Sondufu, Dianah; Thomson, Emma C.; Sahr, Foday; Fichet-Calvet, Elisabeth	2021	Lassa Virus Circulation in Small Mammal Populations in Bo District, Sierra Leone.	Biology
Mastomys erythroleucus	Mastomys	Guinea	26	2	Mammarenavirus lassaense	Serology	ft_m_10	https://zenodo.org/records/8177974	Fichet-Calvet E, Becker-Ziaja B, Koivogui L, Günther S.	2014	Lassa serology in natural populations of rodents and horizontal transmission.	NA
Mastomys erythroleucus	Mastomys	Guinea	36	2	Mammarenavirus lassaense	Serology	ft_m_10	https://zenodo.org/records/8177974	Fichet-Calvet E, Becker-Ziaja B, Koivogui L, Günther S.	2014	Lassa serology in natural populations of rodents and horizontal transmission.	NA
Mastomys erythroleucus	Mastomys	Nigeria	20	3	Mammarenavirus lassaense	Serology	ft_28	10.1186/s13071-018-2991-5	Olayemi, Ayodeji; Oyeyiola, Akinlabi; Obadare, Adeoba; Igbokwe, Joseph; Adesina, Adetunji Samuel; Onwe, Francis; Ukwaja, Kingsley Nnanna; Ajayi, Nnennaya Anthony; Rieger, Toni; Günther, Stephan; Fichet-Calvet, Elisabeth	2018	Widespread arenavirus occurrence and seroprevalence in small mammals, Nigeria.	Parasites & vectors
Mastomys erythroleucus	Mastomys	Nigeria	63	11	Mammarenavirus lassaense	Serology	ft_28	10.1186/s13071-018-2991-5	Olayemi, Ayodeji; Oyeyiola, Akinlabi; Obadare, Adeoba; Igbokwe, Joseph; Adesina, Adetunji Samuel; Onwe, Francis; Ukwaja, Kingsley Nnanna; Ajayi, Nnennaya Anthony; Rieger, Toni; Günther, Stephan; Fichet-Calvet, Elisabeth	2018	Widespread arenavirus occurrence and seroprevalence in small mammals, Nigeria.	Parasites & vectors
Mastomys erythroleucus	Mastomys	Nigeria	68	21	Mammarenavirus lassaense	Serology	ft_m_13	https://doi.org/10.1016/j.crpvbd.2025.100271	Oyeyiola, Akinlabi and Adesina, Adetunji Samuel and Obadare, Adeoba and Igbokwe, Joseph and Fasogbon, Samuel Ayobami and Abejegah, Chukwuyem and Akhilomen, Patience and Asogun, Danny and Tobin, Ekaete and Ayodeji, Olufemi and others	2025	Impact of seasonal change on virus-rodent dynamics in Nigeria’s Edo-Ondo hotspot for Lassa fever	Current Research in Parasitology & Vector-Borne Diseases
Mastomys natalensis	Mastomys	Nigeria	99	1	Mammarenavirus lassaense	Serology	ft_28	10.1186/s13071-018-2991-5	Olayemi, Ayodeji; Oyeyiola, Akinlabi; Obadare, Adeoba; Igbokwe, Joseph; Adesina, Adetunji Samuel; Onwe, Francis; Ukwaja, Kingsley Nnanna; Ajayi, Nnennaya Anthony; Rieger, Toni; Günther, Stephan; Fichet-Calvet, Elisabeth	2018	Widespread arenavirus occurrence and seroprevalence in small mammals, Nigeria.	Parasites & vectors
Mastomys natalensis	Mastomys	Mali	28	1	Mammarenavirus lassaense	Serology	ft_574	10.1371/journal.pntd.0002582	Safronetz, David; Sogoba, Nafomon; Lopez, Job E.; Maiga, Ousmane; Dahlstrom, Eric; Zivcec, Marko; Feldmann, Friederike; Haddock, Elaine; Fischer, Robert J.; Anderson, Jennifer M.; Munster, Vincent J.; Branco, Luis; Garry, Robert; Porcella, Stephen F.; Schwan, Tom G.; Feldmann, Heinz	2013	Geographic distribution and genetic characterization of Lassa virus in sub-Saharan Mali.	PLoS neglected tropical diseases
Mastomys natalensis	Mastomys	Côte d'Ivoire	221	1	Mammarenavirus lassaense	Serology	ft_593	10.1371/journal.pone.0020893	Coulibaly-N'Golo, David; Allali, Bernard; Kouassi, Stéphane K.; Fichet-Calvet, Elisabeth; Becker-Ziaja, Beate; Rieger, Toni; Olschläger, Stephan; Dosso, Hernri; Denys, Christiane; Ter Meulen, Jan; Akoua-Koffi, Chantal; Günther, Stephan	2011	Novel arenavirus sequences in Hylomyscus sp. and Mus (Nannomys) setulosus from Côte d'Ivoire: implications for evolution of arenaviruses in Africa.	PloS one
Mastomys natalensis	Mastomys	Guinea	33	1	Mammarenavirus lassaense	Serology	ft_m_10	https://zenodo.org/records/8177974	Fichet-Calvet E, Becker-Ziaja B, Koivogui L, Günther S.	2014	Lassa serology in natural populations of rodents and horizontal transmission.	NA
Mastomys natalensis	Mastomys	Sierra Leone	96	2	Mammarenavirus lassaense	Serology	ft_59	10.3390/biology10010028	Bangura, Umaru; Buanie, Jacob; Lamin, Joyce; Davis, Christopher; Bongo, Gédéon Ngiala; Dawson, Michael; Ansumana, Rashid; Sondufu, Dianah; Thomson, Emma C.; Sahr, Foday; Fichet-Calvet, Elisabeth	2021	Lassa Virus Circulation in Small Mammal Populations in Bo District, Sierra Leone.	Biology
Mastomys natalensis	Mastomys	Sierra Leone	16	2	Mammarenavirus lassaense	Serology	ft_59	10.3390/biology10010028	Bangura, Umaru; Buanie, Jacob; Lamin, Joyce; Davis, Christopher; Bongo, Gédéon Ngiala; Dawson, Michael; Ansumana, Rashid; Sondufu, Dianah; Thomson, Emma C.; Sahr, Foday; Fichet-Calvet, Elisabeth	2021	Lassa Virus Circulation in Small Mammal Populations in Bo District, Sierra Leone.	Biology
Mastomys natalensis	Mastomys	Mali	13	2	Mammarenavirus lassaense	Serology	ft_574	10.1371/journal.pntd.0002582	Safronetz, David; Sogoba, Nafomon; Lopez, Job E.; Maiga, Ousmane; Dahlstrom, Eric; Zivcec, Marko; Feldmann, Friederike; Haddock, Elaine; Fischer, Robert J.; Anderson, Jennifer M.; Munster, Vincent J.; Branco, Luis; Garry, Robert; Porcella, Stephen F.; Schwan, Tom G.; Feldmann, Heinz	2013	Geographic distribution and genetic characterization of Lassa virus in sub-Saharan Mali.	PLoS neglected tropical diseases
Mastomys natalensis	Mastomys	Côte d'Ivoire	104	2	Mammarenavirus lassaense	Serology	ft_593	10.1371/journal.pone.0020893	Coulibaly-N'Golo, David; Allali, Bernard; Kouassi, Stéphane K.; Fichet-Calvet, Elisabeth; Becker-Ziaja, Beate; Rieger, Toni; Olschläger, Stephan; Dosso, Hernri; Denys, Christiane; Ter Meulen, Jan; Akoua-Koffi, Chantal; Günther, Stephan	2011	Novel arenavirus sequences in Hylomyscus sp. and Mus (Nannomys) setulosus from Côte d'Ivoire: implications for evolution of arenaviruses in Africa.	PloS one
Mastomys natalensis	Mastomys	Côte d'Ivoire	128	2	Mammarenavirus lassaense	Serology	ft_593	10.1371/journal.pone.0020893	Coulibaly-N'Golo, David; Allali, Bernard; Kouassi, Stéphane K.; Fichet-Calvet, Elisabeth; Becker-Ziaja, Beate; Rieger, Toni; Olschläger, Stephan; Dosso, Hernri; Denys, Christiane; Ter Meulen, Jan; Akoua-Koffi, Chantal; Günther, Stephan	2011	Novel arenavirus sequences in Hylomyscus sp. and Mus (Nannomys) setulosus from Côte d'Ivoire: implications for evolution of arenaviruses in Africa.	PloS one
Mastomys natalensis	Mastomys	Sierra Leone	34	3	Mammarenavirus lassaense	Serology	ft_59	10.3390/biology10010028	Bangura, Umaru; Buanie, Jacob; Lamin, Joyce; Davis, Christopher; Bongo, Gédéon Ngiala; Dawson, Michael; Ansumana, Rashid; Sondufu, Dianah; Thomson, Emma C.; Sahr, Foday; Fichet-Calvet, Elisabeth	2021	Lassa Virus Circulation in Small Mammal Populations in Bo District, Sierra Leone.	Biology
Mastomys natalensis	Mastomys	Mali	12	3	Mammarenavirus lassaense	Serology	ft_574	10.1371/journal.pntd.0002582	Safronetz, David; Sogoba, Nafomon; Lopez, Job E.; Maiga, Ousmane; Dahlstrom, Eric; Zivcec, Marko; Feldmann, Friederike; Haddock, Elaine; Fischer, Robert J.; Anderson, Jennifer M.; Munster, Vincent J.; Branco, Luis; Garry, Robert; Porcella, Stephen F.; Schwan, Tom G.; Feldmann, Heinz	2013	Geographic distribution and genetic characterization of Lassa virus in sub-Saharan Mali.	PLoS neglected tropical diseases
Mastomys natalensis	Mastomys	Sierra Leone	60	5	Mammarenavirus lassaense	Serology	ft_59	10.3390/biology10010028	Bangura, Umaru; Buanie, Jacob; Lamin, Joyce; Davis, Christopher; Bongo, Gédéon Ngiala; Dawson, Michael; Ansumana, Rashid; Sondufu, Dianah; Thomson, Emma C.; Sahr, Foday; Fichet-Calvet, Elisabeth	2021	Lassa Virus Circulation in Small Mammal Populations in Bo District, Sierra Leone.	Biology
Mastomys natalensis	Mastomys	Sierra Leone	51	5	Mammarenavirus lassaense	Serology	ft_59	10.3390/biology10010028	Bangura, Umaru; Buanie, Jacob; Lamin, Joyce; Davis, Christopher; Bongo, Gédéon Ngiala; Dawson, Michael; Ansumana, Rashid; Sondufu, Dianah; Thomson, Emma C.; Sahr, Foday; Fichet-Calvet, Elisabeth	2021	Lassa Virus Circulation in Small Mammal Populations in Bo District, Sierra Leone.	Biology
Mastomys natalensis	Mastomys	Nigeria	29	5	Mammarenavirus lassaense	Serology	ft_28	10.1186/s13071-018-2991-5	Olayemi, Ayodeji; Oyeyiola, Akinlabi; Obadare, Adeoba; Igbokwe, Joseph; Adesina, Adetunji Samuel; Onwe, Francis; Ukwaja, Kingsley Nnanna; Ajayi, Nnennaya Anthony; Rieger, Toni; Günther, Stephan; Fichet-Calvet, Elisabeth	2018	Widespread arenavirus occurrence and seroprevalence in small mammals, Nigeria.	Parasites & vectors
Mastomys natalensis	Mastomys	Nigeria	24	5	Mammarenavirus lassaense	Serology	ft_28	10.1186/s13071-018-2991-5	Olayemi, Ayodeji; Oyeyiola, Akinlabi; Obadare, Adeoba; Igbokwe, Joseph; Adesina, Adetunji Samuel; Onwe, Francis; Ukwaja, Kingsley Nnanna; Ajayi, Nnennaya Anthony; Rieger, Toni; Günther, Stephan; Fichet-Calvet, Elisabeth	2018	Widespread arenavirus occurrence and seroprevalence in small mammals, Nigeria.	Parasites & vectors
Mastomys natalensis	Mastomys	Guinea	35	5	Mammarenavirus lassaense	Serology	ft_98	10.1080/22221751.2020.1766381	Mariën, Joachim; Lo Iacono, Giovanni; Rieger, Toni; Magassouba, Nfaly; Günther, Stephan; Fichet-Calvet, Elisabeth	2020	Households as hotspots of Lassa fever? Assessing the spatial distribution of Lassa virus-infected rodents in rural villages of Guinea.	Emerging microbes & infections
Mastomys natalensis	Mastomys	Guinea	11	5	Mammarenavirus lassaense	Serology	ft_98	10.1080/22221751.2020.1766381	Mariën, Joachim; Lo Iacono, Giovanni; Rieger, Toni; Magassouba, Nfaly; Günther, Stephan; Fichet-Calvet, Elisabeth	2020	Households as hotspots of Lassa fever? Assessing the spatial distribution of Lassa virus-infected rodents in rural villages of Guinea.	Emerging microbes & infections
Mastomys natalensis	Mastomys	Guinea	33	5	Mammarenavirus lassaense	Serology	ft_98	10.1080/22221751.2020.1766381	Mariën, Joachim; Lo Iacono, Giovanni; Rieger, Toni; Magassouba, Nfaly; Günther, Stephan; Fichet-Calvet, Elisabeth	2020	Households as hotspots of Lassa fever? Assessing the spatial distribution of Lassa virus-infected rodents in rural villages of Guinea.	Emerging microbes & infections
Mastomys natalensis	Mastomys	Guinea	15	5	Mammarenavirus lassaense	Serology	ft_98	10.1080/22221751.2020.1766381	Mariën, Joachim; Lo Iacono, Giovanni; Rieger, Toni; Magassouba, Nfaly; Günther, Stephan; Fichet-Calvet, Elisabeth	2020	Households as hotspots of Lassa fever? Assessing the spatial distribution of Lassa virus-infected rodents in rural villages of Guinea.	Emerging microbes & infections
Mastomys natalensis	Mastomys	Mali	16	5	Mammarenavirus lassaense	Serology	ft_574	10.1371/journal.pntd.0002582	Safronetz, David; Sogoba, Nafomon; Lopez, Job E.; Maiga, Ousmane; Dahlstrom, Eric; Zivcec, Marko; Feldmann, Friederike; Haddock, Elaine; Fischer, Robert J.; Anderson, Jennifer M.; Munster, Vincent J.; Branco, Luis; Garry, Robert; Porcella, Stephen F.; Schwan, Tom G.; Feldmann, Heinz	2013	Geographic distribution and genetic characterization of Lassa virus in sub-Saharan Mali.	PLoS neglected tropical diseases
Mastomys natalensis	Mastomys	Guinea	40	5	Mammarenavirus lassaense	Serology	ft_m_10	https://zenodo.org/records/8177974	Fichet-Calvet E, Becker-Ziaja B, Koivogui L, Günther S.	2014	Lassa serology in natural populations of rodents and horizontal transmission.	NA
Mastomys natalensis	Mastomys	Guinea	23	6	Mammarenavirus lassaense	Serology	ft_98	10.1080/22221751.2020.1766381	Mariën, Joachim; Lo Iacono, Giovanni; Rieger, Toni; Magassouba, Nfaly; Günther, Stephan; Fichet-Calvet, Elisabeth	2020	Households as hotspots of Lassa fever? Assessing the spatial distribution of Lassa virus-infected rodents in rural villages of Guinea.	Emerging microbes & infections
Mastomys natalensis	Mastomys	Mali	21	6	Mammarenavirus lassaense	Serology	ft_574	10.1371/journal.pntd.0002582	Safronetz, David; Sogoba, Nafomon; Lopez, Job E.; Maiga, Ousmane; Dahlstrom, Eric; Zivcec, Marko; Feldmann, Friederike; Haddock, Elaine; Fischer, Robert J.; Anderson, Jennifer M.; Munster, Vincent J.; Branco, Luis; Garry, Robert; Porcella, Stephen F.; Schwan, Tom G.; Feldmann, Heinz	2013	Geographic distribution and genetic characterization of Lassa virus in sub-Saharan Mali.	PLoS neglected tropical diseases
Mastomys natalensis	Mastomys	Mali	35	6	Mammarenavirus lassaense	Serology	ft_574	10.1371/journal.pntd.0002582	Safronetz, David; Sogoba, Nafomon; Lopez, Job E.; Maiga, Ousmane; Dahlstrom, Eric; Zivcec, Marko; Feldmann, Friederike; Haddock, Elaine; Fischer, Robert J.; Anderson, Jennifer M.; Munster, Vincent J.; Branco, Luis; Garry, Robert; Porcella, Stephen F.; Schwan, Tom G.; Feldmann, Heinz	2013	Geographic distribution and genetic characterization of Lassa virus in sub-Saharan Mali.	PLoS neglected tropical diseases
Mastomys natalensis	Mastomys	Nigeria	23	6	Mammarenavirus lassaense	Serology	ft_m_13	https://doi.org/10.1016/j.crpvbd.2025.100271	Oyeyiola, Akinlabi and Adesina, Adetunji Samuel and Obadare, Adeoba and Igbokwe, Joseph and Fasogbon, Samuel Ayobami and Abejegah, Chukwuyem and Akhilomen, Patience and Asogun, Danny and Tobin, Ekaete and Ayodeji, Olufemi and others	2025	Impact of seasonal change on virus-rodent dynamics in Nigeria’s Edo-Ondo hotspot for Lassa fever	Current Research in Parasitology & Vector-Borne Diseases
Mastomys natalensis	Mastomys	Nigeria	27	6	Mammarenavirus lassaense	Serology	ft_m_13	https://doi.org/10.1016/j.crpvbd.2025.100271	Oyeyiola, Akinlabi and Adesina, Adetunji Samuel and Obadare, Adeoba and Igbokwe, Joseph and Fasogbon, Samuel Ayobami and Abejegah, Chukwuyem and Akhilomen, Patience and Asogun, Danny and Tobin, Ekaete and Ayodeji, Olufemi and others	2025	Impact of seasonal change on virus-rodent dynamics in Nigeria’s Edo-Ondo hotspot for Lassa fever	Current Research in Parasitology & Vector-Borne Diseases
Mastomys natalensis	Mastomys	Guinea	58	7	Mammarenavirus lassaense	Serology	ft_98	10.1080/22221751.2020.1766381	Mariën, Joachim; Lo Iacono, Giovanni; Rieger, Toni; Magassouba, Nfaly; Günther, Stephan; Fichet-Calvet, Elisabeth	2020	Households as hotspots of Lassa fever? Assessing the spatial distribution of Lassa virus-infected rodents in rural villages of Guinea.	Emerging microbes & infections
Mastomys natalensis	Mastomys	Guinea	25	8	Mammarenavirus lassaense	Serology	ft_98	10.1080/22221751.2020.1766381	Mariën, Joachim; Lo Iacono, Giovanni; Rieger, Toni; Magassouba, Nfaly; Günther, Stephan; Fichet-Calvet, Elisabeth	2020	Households as hotspots of Lassa fever? Assessing the spatial distribution of Lassa virus-infected rodents in rural villages of Guinea.	Emerging microbes & infections
Mastomys natalensis	Mastomys	Guinea	53	8	Mammarenavirus lassaense	Serology	ft_98	10.1080/22221751.2020.1766381	Mariën, Joachim; Lo Iacono, Giovanni; Rieger, Toni; Magassouba, Nfaly; Günther, Stephan; Fichet-Calvet, Elisabeth	2020	Households as hotspots of Lassa fever? Assessing the spatial distribution of Lassa virus-infected rodents in rural villages of Guinea.	Emerging microbes & infections
Mastomys natalensis	Mastomys	Guinea	44	8	Mammarenavirus lassaense	Serology	ft_98	10.1080/22221751.2020.1766381	Mariën, Joachim; Lo Iacono, Giovanni; Rieger, Toni; Magassouba, Nfaly; Günther, Stephan; Fichet-Calvet, Elisabeth	2020	Households as hotspots of Lassa fever? Assessing the spatial distribution of Lassa virus-infected rodents in rural villages of Guinea.	Emerging microbes & infections
Mastomys natalensis	Mastomys	Guinea	36	8	Mammarenavirus lassaense	Serology	ft_98	10.1080/22221751.2020.1766381	Mariën, Joachim; Lo Iacono, Giovanni; Rieger, Toni; Magassouba, Nfaly; Günther, Stephan; Fichet-Calvet, Elisabeth	2020	Households as hotspots of Lassa fever? Assessing the spatial distribution of Lassa virus-infected rodents in rural villages of Guinea.	Emerging microbes & infections
Mastomys natalensis	Mastomys	Nigeria	49	9	Mammarenavirus lassaense	Serology	ft_m_13	https://doi.org/10.1016/j.crpvbd.2025.100271	Oyeyiola, Akinlabi and Adesina, Adetunji Samuel and Obadare, Adeoba and Igbokwe, Joseph and Fasogbon, Samuel Ayobami and Abejegah, Chukwuyem and Akhilomen, Patience and Asogun, Danny and Tobin, Ekaete and Ayodeji, Olufemi and others	2025	Impact of seasonal change on virus-rodent dynamics in Nigeria’s Edo-Ondo hotspot for Lassa fever	Current Research in Parasitology & Vector-Borne Diseases
Mastomys natalensis	Mastomys	Nigeria	28	10	Mammarenavirus lassaense	Serology	ft_m_13	https://doi.org/10.1016/j.crpvbd.2025.100271	Oyeyiola, Akinlabi and Adesina, Adetunji Samuel and Obadare, Adeoba and Igbokwe, Joseph and Fasogbon, Samuel Ayobami and Abejegah, Chukwuyem and Akhilomen, Patience and Asogun, Danny and Tobin, Ekaete and Ayodeji, Olufemi and others	2025	Impact of seasonal change on virus-rodent dynamics in Nigeria’s Edo-Ondo hotspot for Lassa fever	Current Research in Parasitology & Vector-Borne Diseases
Mastomys natalensis	Mastomys	Guinea	45	11	Mammarenavirus lassaense	Serology	ft_98	10.1080/22221751.2020.1766381	Mariën, Joachim; Lo Iacono, Giovanni; Rieger, Toni; Magassouba, Nfaly; Günther, Stephan; Fichet-Calvet, Elisabeth	2020	Households as hotspots of Lassa fever? Assessing the spatial distribution of Lassa virus-infected rodents in rural villages of Guinea.	Emerging microbes & infections
Mastomys natalensis	Mastomys	Sierra Leone	100	12	Mammarenavirus lassaense	Serology	ft_59	10.3390/biology10010028	Bangura, Umaru; Buanie, Jacob; Lamin, Joyce; Davis, Christopher; Bongo, Gédéon Ngiala; Dawson, Michael; Ansumana, Rashid; Sondufu, Dianah; Thomson, Emma C.; Sahr, Foday; Fichet-Calvet, Elisabeth	2021	Lassa Virus Circulation in Small Mammal Populations in Bo District, Sierra Leone.	Biology
Mastomys natalensis	Mastomys	Guinea	46	12	Mammarenavirus lassaense	Serology	ft_98	10.1080/22221751.2020.1766381	Mariën, Joachim; Lo Iacono, Giovanni; Rieger, Toni; Magassouba, Nfaly; Günther, Stephan; Fichet-Calvet, Elisabeth	2020	Households as hotspots of Lassa fever? Assessing the spatial distribution of Lassa virus-infected rodents in rural villages of Guinea.	Emerging microbes & infections
Mastomys natalensis	Mastomys	Guinea	25	12	Mammarenavirus lassaense	Serology	ft_98	10.1080/22221751.2020.1766381	Mariën, Joachim; Lo Iacono, Giovanni; Rieger, Toni; Magassouba, Nfaly; Günther, Stephan; Fichet-Calvet, Elisabeth	2020	Households as hotspots of Lassa fever? Assessing the spatial distribution of Lassa virus-infected rodents in rural villages of Guinea.	Emerging microbes & infections
Mastomys natalensis	Mastomys	Mali	25	12	Mammarenavirus lassaense	Serology	ft_574	10.1371/journal.pntd.0002582	Safronetz, David; Sogoba, Nafomon; Lopez, Job E.; Maiga, Ousmane; Dahlstrom, Eric; Zivcec, Marko; Feldmann, Friederike; Haddock, Elaine; Fischer, Robert J.; Anderson, Jennifer M.; Munster, Vincent J.; Branco, Luis; Garry, Robert; Porcella, Stephen F.; Schwan, Tom G.; Feldmann, Heinz	2013	Geographic distribution and genetic characterization of Lassa virus in sub-Saharan Mali.	PLoS neglected tropical diseases
Mastomys natalensis	Mastomys	Nigeria	36	13	Mammarenavirus lassaense	Serology	ft_28	10.1186/s13071-018-2991-5	Olayemi, Ayodeji; Oyeyiola, Akinlabi; Obadare, Adeoba; Igbokwe, Joseph; Adesina, Adetunji Samuel; Onwe, Francis; Ukwaja, Kingsley Nnanna; Ajayi, Nnennaya Anthony; Rieger, Toni; Günther, Stephan; Fichet-Calvet, Elisabeth	2018	Widespread arenavirus occurrence and seroprevalence in small mammals, Nigeria.	Parasites & vectors
Mastomys natalensis	Mastomys	Guinea	28	14	Mammarenavirus lassaense	Serology	ft_98	10.1080/22221751.2020.1766381	Mariën, Joachim; Lo Iacono, Giovanni; Rieger, Toni; Magassouba, Nfaly; Günther, Stephan; Fichet-Calvet, Elisabeth	2020	Households as hotspots of Lassa fever? Assessing the spatial distribution of Lassa virus-infected rodents in rural villages of Guinea.	Emerging microbes & infections
Mastomys natalensis	Mastomys	Guinea	46	14	Mammarenavirus lassaense	Serology	ft_98	10.1080/22221751.2020.1766381	Mariën, Joachim; Lo Iacono, Giovanni; Rieger, Toni; Magassouba, Nfaly; Günther, Stephan; Fichet-Calvet, Elisabeth	2020	Households as hotspots of Lassa fever? Assessing the spatial distribution of Lassa virus-infected rodents in rural villages of Guinea.	Emerging microbes & infections
Mastomys natalensis	Mastomys	Nigeria	57	14	Mammarenavirus lassaense	Serology	ft_m_13	https://doi.org/10.1016/j.crpvbd.2025.100271	Oyeyiola, Akinlabi and Adesina, Adetunji Samuel and Obadare, Adeoba and Igbokwe, Joseph and Fasogbon, Samuel Ayobami and Abejegah, Chukwuyem and Akhilomen, Patience and Asogun, Danny and Tobin, Ekaete and Ayodeji, Olufemi and others	2025	Impact of seasonal change on virus-rodent dynamics in Nigeria’s Edo-Ondo hotspot for Lassa fever	Current Research in Parasitology & Vector-Borne Diseases
Mastomys natalensis	Mastomys	Guinea	59	15	Mammarenavirus lassaense	Serology	ft_98	10.1080/22221751.2020.1766381	Mariën, Joachim; Lo Iacono, Giovanni; Rieger, Toni; Magassouba, Nfaly; Günther, Stephan; Fichet-Calvet, Elisabeth	2020	Households as hotspots of Lassa fever? Assessing the spatial distribution of Lassa virus-infected rodents in rural villages of Guinea.	Emerging microbes & infections
Mastomys natalensis	Mastomys	Nigeria	31	16	Mammarenavirus lassaense	Serology	ft_28	10.1186/s13071-018-2991-5	Olayemi, Ayodeji; Oyeyiola, Akinlabi; Obadare, Adeoba; Igbokwe, Joseph; Adesina, Adetunji Samuel; Onwe, Francis; Ukwaja, Kingsley Nnanna; Ajayi, Nnennaya Anthony; Rieger, Toni; Günther, Stephan; Fichet-Calvet, Elisabeth	2018	Widespread arenavirus occurrence and seroprevalence in small mammals, Nigeria.	Parasites & vectors
Mastomys natalensis	Mastomys	Guinea	51	16	Mammarenavirus lassaense	Serology	ft_98	10.1080/22221751.2020.1766381	Mariën, Joachim; Lo Iacono, Giovanni; Rieger, Toni; Magassouba, Nfaly; Günther, Stephan; Fichet-Calvet, Elisabeth	2020	Households as hotspots of Lassa fever? Assessing the spatial distribution of Lassa virus-infected rodents in rural villages of Guinea.	Emerging microbes & infections
Mastomys natalensis	Mastomys	Guinea	41	16	Mammarenavirus lassaense	Serology	ft_98	10.1080/22221751.2020.1766381	Mariën, Joachim; Lo Iacono, Giovanni; Rieger, Toni; Magassouba, Nfaly; Günther, Stephan; Fichet-Calvet, Elisabeth	2020	Households as hotspots of Lassa fever? Assessing the spatial distribution of Lassa virus-infected rodents in rural villages of Guinea.	Emerging microbes & infections
Mastomys natalensis	Mastomys	Guinea	40	17	Mammarenavirus lassaense	Serology	ft_98	10.1080/22221751.2020.1766381	Mariën, Joachim; Lo Iacono, Giovanni; Rieger, Toni; Magassouba, Nfaly; Günther, Stephan; Fichet-Calvet, Elisabeth	2020	Households as hotspots of Lassa fever? Assessing the spatial distribution of Lassa virus-infected rodents in rural villages of Guinea.	Emerging microbes & infections
Mastomys natalensis	Mastomys	Guinea	56	18	Mammarenavirus lassaense	Serology	ft_98	10.1080/22221751.2020.1766381	Mariën, Joachim; Lo Iacono, Giovanni; Rieger, Toni; Magassouba, Nfaly; Günther, Stephan; Fichet-Calvet, Elisabeth	2020	Households as hotspots of Lassa fever? Assessing the spatial distribution of Lassa virus-infected rodents in rural villages of Guinea.	Emerging microbes & infections
Mastomys natalensis	Mastomys	Guinea	39	21	Mammarenavirus lassaense	Serology	ft_98	10.1080/22221751.2020.1766381	Mariën, Joachim; Lo Iacono, Giovanni; Rieger, Toni; Magassouba, Nfaly; Günther, Stephan; Fichet-Calvet, Elisabeth	2020	Households as hotspots of Lassa fever? Assessing the spatial distribution of Lassa virus-infected rodents in rural villages of Guinea.	Emerging microbes & infections
Mastomys natalensis	Mastomys	Guinea	50	21	Mammarenavirus lassaense	Serology	ft_98	10.1080/22221751.2020.1766381	Mariën, Joachim; Lo Iacono, Giovanni; Rieger, Toni; Magassouba, Nfaly; Günther, Stephan; Fichet-Calvet, Elisabeth	2020	Households as hotspots of Lassa fever? Assessing the spatial distribution of Lassa virus-infected rodents in rural villages of Guinea.	Emerging microbes & infections
Mastomys natalensis	Mastomys	Nigeria	131	33	Mammarenavirus lassaense	Serology	ft_m_13	https://doi.org/10.1016/j.crpvbd.2025.100271	Oyeyiola, Akinlabi and Adesina, Adetunji Samuel and Obadare, Adeoba and Igbokwe, Joseph and Fasogbon, Samuel Ayobami and Abejegah, Chukwuyem and Akhilomen, Patience and Asogun, Danny and Tobin, Ekaete and Ayodeji, Olufemi and others	2025	Impact of seasonal change on virus-rodent dynamics in Nigeria’s Edo-Ondo hotspot for Lassa fever	Current Research in Parasitology & Vector-Borne Diseases
Mastomys natalensis	Mastomys	Guinea	201	43	Mammarenavirus lassaense	Serology	ft_m_10	https://zenodo.org/records/8177974	Fichet-Calvet E, Becker-Ziaja B, Koivogui L, Günther S.	2014	Lassa serology in natural populations of rodents and horizontal transmission.	NA
Mastomys natalensis	Mastomys	Guinea	155	60	Mammarenavirus lassaense	Serology	ft_m_10	https://zenodo.org/records/8177974	Fichet-Calvet E, Becker-Ziaja B, Koivogui L, Günther S.	2014	Lassa serology in natural populations of rodents and horizontal transmission.	NA
Mus baoulei	Mus	Nigeria	4	1	Mammarenavirus lassaense	Serology	ft_28	10.1186/s13071-018-2991-5	Olayemi, Ayodeji; Oyeyiola, Akinlabi; Obadare, Adeoba; Igbokwe, Joseph; Adesina, Adetunji Samuel; Onwe, Francis; Ukwaja, Kingsley Nnanna; Ajayi, Nnennaya Anthony; Rieger, Toni; Günther, Stephan; Fichet-Calvet, Elisabeth	2018	Widespread arenavirus occurrence and seroprevalence in small mammals, Nigeria.	Parasites & vectors
Mus baoulei	Mus	Nigeria	5	4	Mammarenavirus lassaense	Serology	ft_28	10.1186/s13071-018-2991-5	Olayemi, Ayodeji; Oyeyiola, Akinlabi; Obadare, Adeoba; Igbokwe, Joseph; Adesina, Adetunji Samuel; Onwe, Francis; Ukwaja, Kingsley Nnanna; Ajayi, Nnennaya Anthony; Rieger, Toni; Günther, Stephan; Fichet-Calvet, Elisabeth	2018	Widespread arenavirus occurrence and seroprevalence in small mammals, Nigeria.	Parasites & vectors
Mus minutoides	Mus	Nigeria	3	1	Mammarenavirus lassaense	Serology	ft_28	10.1186/s13071-018-2991-5	Olayemi, Ayodeji; Oyeyiola, Akinlabi; Obadare, Adeoba; Igbokwe, Joseph; Adesina, Adetunji Samuel; Onwe, Francis; Ukwaja, Kingsley Nnanna; Ajayi, Nnennaya Anthony; Rieger, Toni; Günther, Stephan; Fichet-Calvet, Elisabeth	2018	Widespread arenavirus occurrence and seroprevalence in small mammals, Nigeria.	Parasites & vectors
Mus minutoides	Mus	Côte d'Ivoire	1	1	Mammarenavirus lassaense	Serology	ft_593	10.1371/journal.pone.0020893	Coulibaly-N'Golo, David; Allali, Bernard; Kouassi, Stéphane K.; Fichet-Calvet, Elisabeth; Becker-Ziaja, Beate; Rieger, Toni; Olschläger, Stephan; Dosso, Hernri; Denys, Christiane; Ter Meulen, Jan; Akoua-Koffi, Chantal; Günther, Stephan	2011	Novel arenavirus sequences in Hylomyscus sp. and Mus (Nannomys) setulosus from Côte d'Ivoire: implications for evolution of arenaviruses in Africa.	PloS one
Mus minutoides	Mus	Côte d'Ivoire	3	1	Mammarenavirus lassaense	Serology	ft_593	10.1371/journal.pone.0020893	Coulibaly-N'Golo, David; Allali, Bernard; Kouassi, Stéphane K.; Fichet-Calvet, Elisabeth; Becker-Ziaja, Beate; Rieger, Toni; Olschläger, Stephan; Dosso, Hernri; Denys, Christiane; Ter Meulen, Jan; Akoua-Koffi, Chantal; Günther, Stephan	2011	Novel arenavirus sequences in Hylomyscus sp. and Mus (Nannomys) setulosus from Côte d'Ivoire: implications for evolution of arenaviruses in Africa.	PloS one
Mus minutoides	Mus	Guinea	14	1	Mammarenavirus lassaense	Serology	ft_m_10	https://zenodo.org/records/8177974	Fichet-Calvet E, Becker-Ziaja B, Koivogui L, Günther S.	2014	Lassa serology in natural populations of rodents and horizontal transmission.	NA
Mus minutoides	Mus	Côte d'Ivoire	12	2	Mammarenavirus lassaense	Serology	ft_593	10.1371/journal.pone.0020893	Coulibaly-N'Golo, David; Allali, Bernard; Kouassi, Stéphane K.; Fichet-Calvet, Elisabeth; Becker-Ziaja, Beate; Rieger, Toni; Olschläger, Stephan; Dosso, Hernri; Denys, Christiane; Ter Meulen, Jan; Akoua-Koffi, Chantal; Günther, Stephan	2011	Novel arenavirus sequences in Hylomyscus sp. and Mus (Nannomys) setulosus from Côte d'Ivoire: implications for evolution of arenaviruses in Africa.	PloS one
Mus minutoides	Mus	Guinea	8	2	Mammarenavirus lassaense	Serology	ft_m_10	https://zenodo.org/records/8177974	Fichet-Calvet E, Becker-Ziaja B, Koivogui L, Günther S.	2014	Lassa serology in natural populations of rodents and horizontal transmission.	NA
Mus musculus	Mus	Senegal	71	1	Mammarenavirus lassaense	Serology	ft_267	10.1093/infdis/157.3.605	Saluzzo, J. F.; Adam, F.; McCormick, J. B.; Digoutte, J. P.	1988	Lassa fever virus in Senegal.	The Journal of infectious diseases
Mus setulosus	Mus	Côte d'Ivoire	25	7	Mammarenavirus lassaense	Serology	ft_593	10.1371/journal.pone.0020893	Coulibaly-N'Golo, David; Allali, Bernard; Kouassi, Stéphane K.; Fichet-Calvet, Elisabeth; Becker-Ziaja, Beate; Rieger, Toni; Olschläger, Stephan; Dosso, Hernri; Denys, Christiane; Ter Meulen, Jan; Akoua-Koffi, Chantal; Günther, Stephan	2011	Novel arenavirus sequences in Hylomyscus sp. and Mus (Nannomys) setulosus from Côte d'Ivoire: implications for evolution of arenaviruses in Africa.	PloS one
Praomys daltoni	Praomys	Nigeria	33	1	Mammarenavirus lassaense	Serology	ft_m_13	https://doi.org/10.1016/j.crpvbd.2025.100271	Oyeyiola, Akinlabi and Adesina, Adetunji Samuel and Obadare, Adeoba and Igbokwe, Joseph and Fasogbon, Samuel Ayobami and Abejegah, Chukwuyem and Akhilomen, Patience and Asogun, Danny and Tobin, Ekaete and Ayodeji, Olufemi and others	2025	Impact of seasonal change on virus-rodent dynamics in Nigeria’s Edo-Ondo hotspot for Lassa fever	Current Research in Parasitology & Vector-Borne Diseases
Praomys daltoni	Praomys	Guinea	40	1	Mammarenavirus lassaense	Serology	ft_m_10	https://zenodo.org/records/8177974	Fichet-Calvet E, Becker-Ziaja B, Koivogui L, Günther S.	2014	Lassa serology in natural populations of rodents and horizontal transmission.	NA
Praomys daltoni	Praomys	Nigeria	47	2	Mammarenavirus lassaense	Serology	ft_28	10.1186/s13071-018-2991-5	Olayemi, Ayodeji; Oyeyiola, Akinlabi; Obadare, Adeoba; Igbokwe, Joseph; Adesina, Adetunji Samuel; Onwe, Francis; Ukwaja, Kingsley Nnanna; Ajayi, Nnennaya Anthony; Rieger, Toni; Günther, Stephan; Fichet-Calvet, Elisabeth	2018	Widespread arenavirus occurrence and seroprevalence in small mammals, Nigeria.	Parasites & vectors
Praomys daltoni	Praomys	Nigeria	20	2	Mammarenavirus lassaense	Serology	ft_m_13	https://doi.org/10.1016/j.crpvbd.2025.100271	Oyeyiola, Akinlabi and Adesina, Adetunji Samuel and Obadare, Adeoba and Igbokwe, Joseph and Fasogbon, Samuel Ayobami and Abejegah, Chukwuyem and Akhilomen, Patience and Asogun, Danny and Tobin, Ekaete and Ayodeji, Olufemi and others	2025	Impact of seasonal change on virus-rodent dynamics in Nigeria’s Edo-Ondo hotspot for Lassa fever	Current Research in Parasitology & Vector-Borne Diseases
Praomys daltoni	Praomys	Guinea	27	3	Mammarenavirus lassaense	Serology	ft_m_10	https://zenodo.org/records/8177974	Fichet-Calvet E, Becker-Ziaja B, Koivogui L, Günther S.	2014	Lassa serology in natural populations of rodents and horizontal transmission.	NA
Praomys daltoni	Praomys	Nigeria	126	4	Mammarenavirus lassaense	Serology	ft_28	10.1186/s13071-018-2991-5	Olayemi, Ayodeji; Oyeyiola, Akinlabi; Obadare, Adeoba; Igbokwe, Joseph; Adesina, Adetunji Samuel; Onwe, Francis; Ukwaja, Kingsley Nnanna; Ajayi, Nnennaya Anthony; Rieger, Toni; Günther, Stephan; Fichet-Calvet, Elisabeth	2018	Widespread arenavirus occurrence and seroprevalence in small mammals, Nigeria.	Parasites & vectors
Praomys daltoni	Praomys	Nigeria	55	4	Mammarenavirus lassaense	Serology	ft_m_13	https://doi.org/10.1016/j.crpvbd.2025.100271	Oyeyiola, Akinlabi and Adesina, Adetunji Samuel and Obadare, Adeoba and Igbokwe, Joseph and Fasogbon, Samuel Ayobami and Abejegah, Chukwuyem and Akhilomen, Patience and Asogun, Danny and Tobin, Ekaete and Ayodeji, Olufemi and others	2025	Impact of seasonal change on virus-rodent dynamics in Nigeria’s Edo-Ondo hotspot for Lassa fever	Current Research in Parasitology & Vector-Borne Diseases
Praomys daltoni	Praomys	Nigeria	33	5	Mammarenavirus lassaense	Serology	ft_m_13	https://doi.org/10.1016/j.crpvbd.2025.100271	Oyeyiola, Akinlabi and Adesina, Adetunji Samuel and Obadare, Adeoba and Igbokwe, Joseph and Fasogbon, Samuel Ayobami and Abejegah, Chukwuyem and Akhilomen, Patience and Asogun, Danny and Tobin, Ekaete and Ayodeji, Olufemi and others	2025	Impact of seasonal change on virus-rodent dynamics in Nigeria’s Edo-Ondo hotspot for Lassa fever	Current Research in Parasitology & Vector-Borne Diseases
Praomys daltoni	Praomys	Nigeria	137	5	Mammarenavirus lassaense	Serology	ft_m_13	https://doi.org/10.1016/j.crpvbd.2025.100271	Oyeyiola, Akinlabi and Adesina, Adetunji Samuel and Obadare, Adeoba and Igbokwe, Joseph and Fasogbon, Samuel Ayobami and Abejegah, Chukwuyem and Akhilomen, Patience and Asogun, Danny and Tobin, Ekaete and Ayodeji, Olufemi and others	2025	Impact of seasonal change on virus-rodent dynamics in Nigeria’s Edo-Ondo hotspot for Lassa fever	Current Research in Parasitology & Vector-Borne Diseases
Praomys daltoni	Praomys	Nigeria	128	7	Mammarenavirus lassaense	Serology	ft_m_13	https://doi.org/10.1016/j.crpvbd.2025.100271	Oyeyiola, Akinlabi and Adesina, Adetunji Samuel and Obadare, Adeoba and Igbokwe, Joseph and Fasogbon, Samuel Ayobami and Abejegah, Chukwuyem and Akhilomen, Patience and Asogun, Danny and Tobin, Ekaete and Ayodeji, Olufemi and others	2025	Impact of seasonal change on virus-rodent dynamics in Nigeria’s Edo-Ondo hotspot for Lassa fever	Current Research in Parasitology & Vector-Borne Diseases
Praomys daltoni	Praomys	Nigeria	29	11	Mammarenavirus lassaense	Serology	ft_m_13	https://doi.org/10.1016/j.crpvbd.2025.100271	Oyeyiola, Akinlabi and Adesina, Adetunji Samuel and Obadare, Adeoba and Igbokwe, Joseph and Fasogbon, Samuel Ayobami and Abejegah, Chukwuyem and Akhilomen, Patience and Asogun, Danny and Tobin, Ekaete and Ayodeji, Olufemi and others	2025	Impact of seasonal change on virus-rodent dynamics in Nigeria’s Edo-Ondo hotspot for Lassa fever	Current Research in Parasitology & Vector-Borne Diseases
Praomys misonnei	Praomys	Nigeria	1	1	Mammarenavirus lassaense	Serology	ft_28	10.1186/s13071-018-2991-5	Olayemi, Ayodeji; Oyeyiola, Akinlabi; Obadare, Adeoba; Igbokwe, Joseph; Adesina, Adetunji Samuel; Onwe, Francis; Ukwaja, Kingsley Nnanna; Ajayi, Nnennaya Anthony; Rieger, Toni; Günther, Stephan; Fichet-Calvet, Elisabeth	2018	Widespread arenavirus occurrence and seroprevalence in small mammals, Nigeria.	Parasites & vectors
Praomys rostratus	Praomys	Sierra Leone	39	1	Mammarenavirus lassaense	Serology	ft_59	10.3390/biology10010028	Bangura, Umaru; Buanie, Jacob; Lamin, Joyce; Davis, Christopher; Bongo, Gédéon Ngiala; Dawson, Michael; Ansumana, Rashid; Sondufu, Dianah; Thomson, Emma C.; Sahr, Foday; Fichet-Calvet, Elisabeth	2021	Lassa Virus Circulation in Small Mammal Populations in Bo District, Sierra Leone.	Biology
Praomys rostratus	Praomys	Sierra Leone	102	1	Mammarenavirus lassaense	Serology	ft_59	10.3390/biology10010028	Bangura, Umaru; Buanie, Jacob; Lamin, Joyce; Davis, Christopher; Bongo, Gédéon Ngiala; Dawson, Michael; Ansumana, Rashid; Sondufu, Dianah; Thomson, Emma C.; Sahr, Foday; Fichet-Calvet, Elisabeth	2021	Lassa Virus Circulation in Small Mammal Populations in Bo District, Sierra Leone.	Biology
Praomys rostratus	Praomys	Guinea	32	2	Mammarenavirus lassaense	Serology	ft_m_10	https://zenodo.org/records/8177974	Fichet-Calvet E, Becker-Ziaja B, Koivogui L, Günther S.	2014	Lassa serology in natural populations of rodents and horizontal transmission.	NA
Praomys rostratus	Praomys	Sierra Leone	21	3	Mammarenavirus lassaense	Serology	ft_59	10.3390/biology10010028	Bangura, Umaru; Buanie, Jacob; Lamin, Joyce; Davis, Christopher; Bongo, Gédéon Ngiala; Dawson, Michael; Ansumana, Rashid; Sondufu, Dianah; Thomson, Emma C.; Sahr, Foday; Fichet-Calvet, Elisabeth	2021	Lassa Virus Circulation in Small Mammal Populations in Bo District, Sierra Leone.	Biology
Rattus rattus	Rattus	Sierra Leone	61	1	Mammarenavirus lassaense	Serology	ft_59	10.3390/biology10010028	Bangura, Umaru; Buanie, Jacob; Lamin, Joyce; Davis, Christopher; Bongo, Gédéon Ngiala; Dawson, Michael; Ansumana, Rashid; Sondufu, Dianah; Thomson, Emma C.; Sahr, Foday; Fichet-Calvet, Elisabeth	2021	Lassa Virus Circulation in Small Mammal Populations in Bo District, Sierra Leone.	Biology
Rattus rattus	Rattus	Sierra Leone	26	1	Mammarenavirus lassaense	Serology	ft_59	10.3390/biology10010028	Bangura, Umaru; Buanie, Jacob; Lamin, Joyce; Davis, Christopher; Bongo, Gédéon Ngiala; Dawson, Michael; Ansumana, Rashid; Sondufu, Dianah; Thomson, Emma C.; Sahr, Foday; Fichet-Calvet, Elisabeth	2021	Lassa Virus Circulation in Small Mammal Populations in Bo District, Sierra Leone.	Biology
Rattus rattus	Rattus	Nigeria	3	1	Mammarenavirus lassaense	Serology	ft_28	10.1186/s13071-018-2991-5	Olayemi, Ayodeji; Oyeyiola, Akinlabi; Obadare, Adeoba; Igbokwe, Joseph; Adesina, Adetunji Samuel; Onwe, Francis; Ukwaja, Kingsley Nnanna; Ajayi, Nnennaya Anthony; Rieger, Toni; Günther, Stephan; Fichet-Calvet, Elisabeth	2018	Widespread arenavirus occurrence and seroprevalence in small mammals, Nigeria.	Parasites & vectors
Rattus rattus	Rattus	Nigeria	17	1	Mammarenavirus lassaense	Serology	ft_m_13	https://doi.org/10.1016/j.crpvbd.2025.100271	Oyeyiola, Akinlabi and Adesina, Adetunji Samuel and Obadare, Adeoba and Igbokwe, Joseph and Fasogbon, Samuel Ayobami and Abejegah, Chukwuyem and Akhilomen, Patience and Asogun, Danny and Tobin, Ekaete and Ayodeji, Olufemi and others	2025	Impact of seasonal change on virus-rodent dynamics in Nigeria’s Edo-Ondo hotspot for Lassa fever	Current Research in Parasitology & Vector-Borne Diseases
NA	Crocidura	Côte d'Ivoire	15	1	Mammarenavirus lassaense	Serology	ft_593	10.1371/journal.pone.0020893	Coulibaly-N'Golo, David; Allali, Bernard; Kouassi, Stéphane K.; Fichet-Calvet, Elisabeth; Becker-Ziaja, Beate; Rieger, Toni; Olschläger, Stephan; Dosso, Hernri; Denys, Christiane; Ter Meulen, Jan; Akoua-Koffi, Chantal; Günther, Stephan	2011	Novel arenavirus sequences in Hylomyscus sp. and Mus (Nannomys) setulosus from Côte d'Ivoire: implications for evolution of arenaviruses in Africa.	PloS one
NA	Crocidura	Nigeria	69	2	Mammarenavirus lassaense	Serology	ft_28	10.1186/s13071-018-2991-5	Olayemi, Ayodeji; Oyeyiola, Akinlabi; Obadare, Adeoba; Igbokwe, Joseph; Adesina, Adetunji Samuel; Onwe, Francis; Ukwaja, Kingsley Nnanna; Ajayi, Nnennaya Anthony; Rieger, Toni; Günther, Stephan; Fichet-Calvet, Elisabeth	2018	Widespread arenavirus occurrence and seroprevalence in small mammals, Nigeria.	Parasites & vectors
NA	Mastomys	Guinea	109	3	Mammarenavirus lassaense	Serology	ft_641	10.1089/15303660160025912	Demby, A. H.; Inapogui, A.; Kargbo, K.; Koninga, J.; Kourouma, K.; Kanu, J.; Coulibaly, M.; Wagoner, K. D.; Ksiazek, T. G.; Peters, C. J.; Rollin, P. E.; Bausch, D. G.	2001	Lassa fever in Guinea: II. Distribution and prevalence of Lassa virus infection in small mammals.	Vector borne and zoonotic diseases (Larchmont, N.Y.)
NA	Mastomys	Guinea	71	3	Mammarenavirus lassaense	Serology	ft_641	10.1089/15303660160025912	Demby, A. H.; Inapogui, A.; Kargbo, K.; Koninga, J.; Kourouma, K.; Kanu, J.; Coulibaly, M.; Wagoner, K. D.; Ksiazek, T. G.; Peters, C. J.; Rollin, P. E.; Bausch, D. G.	2001	Lassa fever in Guinea: II. Distribution and prevalence of Lassa virus infection in small mammals.	Vector borne and zoonotic diseases (Larchmont, N.Y.)
NA	Mastomys	Guinea	60	7	Mammarenavirus lassaense	Serology	ft_754	10.1089/vbz.2006.0581	Fair, Joseph; Jentes, Emily; Inapogui, Alphonse; Kourouma, Kerfella; Goba, Agustine; Bah, Alpha; Tounkara, Michel; Coulibaly, Mamadi; Garry, Robert F.; Bausch, Daniel G.	2007	Lassa virus-infected rodents in refugee camps in Guinea: A looming threat to public health in a politically unstable region	VECTOR-BORNE AND ZOONOTIC DISEASES
NA	Mastomys	Senegal	655	14	Mammarenavirus lassaense	Serology	ft_267	10.1093/infdis/157.3.605	Saluzzo, J. F.; Adam, F.; McCormick, J. B.; Digoutte, J. P.	1988	Lassa fever virus in Senegal.	The Journal of infectious diseases
NA	Mastomys	Guinea	505	36	Mammarenavirus lassaense	Serology	ft_641	10.1089/15303660160025912	Demby, A. H.; Inapogui, A.; Kargbo, K.; Koninga, J.; Kourouma, K.; Kanu, J.; Coulibaly, M.; Wagoner, K. D.; Ksiazek, T. G.; Peters, C. J.; Rollin, P. E.; Bausch, D. G.	2001	Lassa fever in Guinea: II. Distribution and prevalence of Lassa virus infection in small mammals.	Vector borne and zoonotic diseases (Larchmont, N.Y.)
NA	Mastomys	Guinea	271	54	Mammarenavirus lassaense	Serology	ft_641	10.1089/15303660160025912	Demby, A. H.; Inapogui, A.; Kargbo, K.; Koninga, J.; Kourouma, K.; Kanu, J.; Coulibaly, M.; Wagoner, K. D.; Ksiazek, T. G.; Peters, C. J.; Rollin, P. E.; Bausch, D. G.	2001	Lassa fever in Guinea: II. Distribution and prevalence of Lassa virus infection in small mammals.	Vector borne and zoonotic diseases (Larchmont, N.Y.)
